# Supplementary material for: Comparative Transcriptomics Reveals Distinct Patterns of Gene Expression Conservation through Vertebrate Embryogenesis
Source: Genome Biol Evol. 2021 Jul 10;13(8):evab160. doi: 10.1093/gbe/evab160 (PMC8358226; doi:10.1093/gbe/evab160)
Supplement: evab160_Supplementary_Data [file evab160_supplementary_data.zip]

Archive with 6 entries (6 files):
- Chanetal2021_GBE_Supp_revision2.pdf
- RevisionSupportFigs.pdf
- SuppTable1and2_LiteratureAnalysis.xlsx
- SuppTable5and6_Microarray_RNA_StagesClusters_revision.xlsx
- SuppTable7and8_Microarray_RNA_OGG_GeneID.xlsx
- SuppTable9_IndexConservationPatternAssignments.xlsx
