# Supplementary material for: Comparative Transcriptomics Reveals Distinct Patterns of Gene Expression Conservation through Vertebrate Embryogenesis
Source: Genome Biol Evol. 2021 Jul 10;13(8):evab160. doi: 10.1093/gbe/evab160 (PMC8358226; doi:10.1093/gbe/evab160)
Supplement: evab160_Supplementary_Data [file evab160_supplementary_data.zip › SuppTable1and2_LiteratureAnalysis.xlsx]

## Sheet: SuppTable1_ExcludedLiterature
EntryNum	author(s)	last author	title	year	issn/isbn	journal	volume (issue)	pages	doi	paper type	species included	evolutionary scale	MYA	variation	focal phenotype	discription	reason for exclusion
1	Wang, W; Wang, GZ	Wang, Gz	Twin-peak temporal regulation during human neocortical development	2019	2056-5968	Cell Discovery	5(1)	1-11	https://doi.org/10.1038/s41421-019-0129-3	research article	Homo sapiens	humans	0	intraspecific		Two peaks of DEGs, in prenatal period and in childhood	intraspecific; specific phenotypes
13	Chandler, JW; Werr, W	Werr, W	Histology versus phylogeny: Viewing plant embryogenesis from an evo-devo perspective	2019	0070-2153	PLANT DEVELOPMENT AND EVOLUTION	131	545-564	https://doi.org/10.1016/bs.ctdb.2018.11.009	book chapter	plants	plants		interspecific	NA	States that morphological, transcriptomic conservation has been found in mid-embryogenesis in many, but not all, plants	review; book chapter
14	Irie, N; Satoh, N; Kuratani, S	Kuratani, S	The phylum Vertebrata: a case for zoological recognition	2018	2056-306X	ZOOLOGICAL LETTERS	4(1)	32	https://doi.org/10.1186/s40851-018-0114-y	literature review	vertebrates	chordates	0	interspecific		Cites evidence of transcriptomic, morphological conservation in mid-embryogenesis in vertebrates, but not chordates, to argue for the classification of vertebrates as its own phylum	literature review
16	Liu, JL; Robinson-Rechavi, M	Robinson-Rechavi, M	Adaptive Evolution of Animal Proteins over Development: Support for the Darwin Selection Opportunity Hypothesis of Evo-Devo	2018	0737-4038	MOLECULAR BIOLOGY AND EVOLUTION	35(12)	2862-2872	https://doi.org/10.1093/molbev/msy175	research article	Drosophila melanogaster; Mus musculus; Danio rerio	animals	797	interspecific	embryogenesis	Late Divergence: Genes expressed in late embryogenesis are divergent among animals because they are under strong positive selection	focused on mechanisms of late divergence rather than hourglass or early conservation
17	Yuan, XF; Song, MY; Devine, P; Bruneau, BG; Scott, IC; Wilson, MD	Wilson, Md	Heart enhancers with deeply conserved regulatory activity are established early in zebrafish development	2018	2041-1723	NATURE COMMUNICATIONS	9(1)	1-14	https://doi.org/10.1038/s41467-018-07451-z	research article	Danio rerio (compared to Mus musculus and/or Homo sapiens)	vertebrates	433	interspecific	heart	Set of deeply conserved, cardiac enhancers identified that are expressed right before the phylotypic period	specific phenotypes
20	Gildor, T; de-Leon, SB	de-Leon, SB	Comparative Studies of Gene Expression Kinetics: Methodologies and Insights on Development and Evolution	2018	1664-8021	FRONTIERS IN GENETICS	9	339	https://doi.org/10.3389/fgene.2018.00339	literature review	animals	animals	0	interspecific		Hourglass pattern tends to emerge in analyses of developmentally relevant genes, while early conservation patterns emerge in analyses of housekeeping genes	literature review
22	Toyoizumi, R; Mogi, K	Mogi, K	Left-Right Specification in the Embryonic and Larval Development of Amphibians	2018	2509-5536	REPRODUCTIVE AND DEVELOPMENTAL STRATEGIES: THE CONTINUITY OF LIFE	NA	635-665	https://doi.org/10.1007/978-4-431-56609-0_30	book chapter	Xenopus laevis	all organisms		interspecific	NA	Argues that phylotypic stage of left-handed genes among several organisms occurs during the somite stage in Xenopus	review; book chapter
23	Galis, F; Metz, JAJ; van Alphen, JJM	van Alphen, JJM	Development and Evolutionary Constraints in Animals	2018	1543-592X	ANNUAL REVIEW OF ECOLOGY, EVOLUTION, AND SYSTEMATICS, VOL 49	49	499-522	https://doi.org/10.1146/annurev-ecolsys-110617-062339	literature review	animals	animals	0	interspecific		Reviews transcriptional and morphological evidence for hourglass hypothesis, then explains multiple possible evolutionary causes of the pattern	literature review
24	Yanai, I	Yanai, I	Development and Evolution through the Lens of Global Gene Regulation	2018	0168-9525	TRENDS IN GENETICS	34(1)	11-20	https://doi.org/10.1016/j.tig.2017.09.011	opinion piece	animals	animals		interspecific		Hourglass pattern may represent a set of animals within a phylum, and this set of conserved genes is fairly unique to that phylum	opinion piece
28	Irie, N	Irie, N	Remaining questions related to the hourglass model in vertebrate evolution	2017	0959-437X	CURRENT OPINION IN GENETICS & DEVELOPMENT	45	103-107	https://doi.org/10.1016/j.gde.2017.04.004	literature review	vertebrates	chordates	0	interspecific		Hourglass pattern may arise from developmental limitations on variable/maladaptive phenotypes	literature review
29	Durrant, M; Boyer, J; Zhou, WW; Baldwin, IT; Xu, SQ	Xu, Sq	Evidence of an evolutionary hourglass pattern in herbivory-induced transcriptomic responses	2017	0028-646X	NEW PHYTOLOGIST	215(3)	1264-1273	https://doi.org/10.1111/nph.14644	research article	Nicotiana attenuata	N. attenuata	0	intraspecific		Age of genes transcribed immediately after and long after threatening simulus was younger, age of genes transcribed between these two was older	specific phenotypes
30	Drost, HG; Janitza, P; Grosse, I; Quint, M	Quint, M	Cross-kingdom comparison of the developmental hourglass	2017	0959-437X	CURRENT OPINION IN GENETICS & DEVELOPMENT	45	69-75	https://doi.org/10.1016/j.gde.2017.03.003	literature review	animals; plants	animals; plants	0	interspecific		Hourglass pattern may be evident in the event of any transcriptomic or morphological organizational checkpoints throughout life	literature review
31	Zalts, H; Yanai, I	Yanai, I	Developmental constraints shape the evolution of the nematode mid-developmental transition	2017	2397-334X	NATURE ECOLOGY & EVOLUTION	1(5)	1-7	https://doi.org/10.1038/s41559-017-0113	research article	Caenorhabditus elegans	C. elegans	0	intraspecific	embryogenesis	Genes expressed in mid-embryogenesis were under a higher level of developmental constraint	intraspecific; comparison of C. elegans strains
32	Maier, JA; Rivas-Astroza, M; Deng, J; Dowling, A; Oboikovitz, P; Cao, XY; Behringer, RR; Cretekos, CJ; Rasweiler, JJ; Zhong, S; Sears, KE	Sears, Ke	Transcriptomic insights into the genetic basis of mammalian limb diversity	2017	1471-2148	BMC EVOLUTIONARY BIOLOGY	17(1)	86	https://doi.org/10.1186/s12862-017-0902-6	research article	Carollia perspicillata; Sus scrofa; Mus musculus; Monodelphis domestica	mammals	159	interspecific	limbs	No phylotypic stage detected for gene expression in mammal limbs, expression generally became more diverse throughout development	specific phenotypes
33	Hanzawa, K; Suzuki, N; Natsuka, S	Natsuka, S	Structures and developmental alterations of N-glycans of zebrafish embryos	2017	0959-6658	GLYCOBIOLOGY	27(3)	228-245	https://doi.org/10.1093/glycob/cww124	research article	Danio rerio	D. rerio	0	intraspecific		N-glycan structural alterations during development show preparation for complex n-glycan biosynthesis during and after the phylotypic stage	intraspecific
35	Dornburg, A; Townsend, JP; Wang, Z	Wang, Z	Maximizing Power in Phylogenetics and Phylogenomics: A Perspective Illuminated by Fungal Big Data	2017	0065-2660	FUNGAL PHYLOGENETICS AND PHYLOGENOMICS	100	1-47	https://doi.org/10.1016/bs.adgen.2017.09.007	literature review	fungi	fungi	0	interspecific		Cites study which found transcriptomic hourglass pattern in mushrooms	literature review
37	Fish, JL	Fish, JL	Developmental mechanisms underlying variation in craniofacial disease and evolution	2016	0012-1606	DEVELOPMENTAL BIOLOGY	415(2)	188-197	https://doi.org/10.1016/j.ydbio.2015.12.019	literature review	Homo sapiens	humans	0	intraspecific		Morphological and transcriptional similarity in craniofacial features have been observed in multiple vertebrate species	literature review
38	Martinez-Morales, JR	Morales, JR	Toward understanding the evolution of vertebrate gene regulatory networks: comparative genomics and epigenomic approaches	2016	2041-2649	BRIEFINGS IN FUNCTIONAL GENOMICS	15(4)	315-321	https://doi.org/10.1093/bfgp/elv032	literature review	vertebrates	vertebrates	0	interspecific		Cites studies where transcriptomic age or transcriptome comparision shows oldest age/most conservation in pharyngula stage. This is also the stage where studies have found highest sequence conservation of mid-embryogenesis enhancers	literature review
39	Rensing, SA	Rensing, SA	(Why) Does Evolution Favour Embryogenesis?	2016	1360-1385	TRENDS IN PLANT SCIENCE	21(7)	562-573	https://doi.org/10.1016/j.tplants.2016.02.004	literature review	multicellular organisms	multicellular organisms	0	interspecific		Cites multiple studies in animals, plants, and fungi that have found a molecular hourglass pattern	literature review
40	Niklas, KJ; Cobb, ED; Kutschera, U	Kutschera, U	Haeckel's Biogenetic Law and the Land Plant Phylotypic Stage	2016	0006-3568	BIOSCIENCE	66(6)	510-519	https://doi.org/10.1093/biosci/biw029	literature review	Embryophyta (Arabidopsis thaliana; Pellia epiphyla)	land plants	0	interspecific		According to previous evidence, no phylotypic stage can be detected across all land plants through morphology and transcriptome	literature review
41	Drost, HG; Bellstadt, J; O'Maoileidigh, DS; Silva, AT; Gabel, A; Weinholdt, C; Ryan, PT; Dekkers, BJW; Bentsink, L; Hilhorst, HWM; Ligterink, W; Wellmer, F; Grosse, I; Quint, M	Quint, M	Post-embryonic Hourglass Patterns Mark Ontogenetic Transitions in Plant Development	2016	0737-4038	MOLECULAR BIOLOGY AND EVOLUTION	33(5)	1158-1163	https://doi.org/10.1093/molbev/msw039	research article	Arabidopsis thaliana	A. thaliana	0	intraspecific		Relatively low TAI score found in intermediate stages of germination and the transition from vegetative to reproductive state, signaling organizational shifts corresponding with phylotypic stages	postembryonic ontogeny
43	Cridge, AG; Dearden, PK; Brownfield, LR	Brownfield, LR	Convergent occurrence of the developmental hourglass in plant and animal embryogenesis?	2016	0305-7364	ANNALS OF BOTANY	117(5)	833-843	https://doi.org/10.1093/aob/mcw024	literature review	plants; animals	plants; animals	0	interspecific		Evidence for the transcriptomic and morphological hourglass pattern canbe found in plant, animal, and fungi lineages, although it evolved convergently	literature review
46	Zeidler, S; Meckbach, C; Tacke, R; Raad, FS; Roa, A; Uchida, S; Zimmermann, WH; Wingender, E; Gultas, M	Gultas, M	Computational Detection of Stage-Specific Transcription Factor Clusters during Heart Development	2016	1664-8021	FRONTIERS IN GENETICS	7	33	https://doi.org/10.3389/fgene.2016.00033	research article	Homo sapiens	H. sapiens	0	intraspecific	embryogenesis	Lowest DEG count detected at mid-embryogenesis; Decrease in transcription of target regulat	intraspecific; specific phenotypes
48	Kohsokabe, T; Kaneko, K	Kaneko, K	Evolution-development congruence in pattern formation dynamics: Bifurcations in gene expression and regulation of networks structures	2016	1552-5007	JOURNAL OF EXPERIMENTAL ZOOLOGY PART B-MOLECULAR AND DEVELOPMENTAL EVOLUTION	326(1)	61-84	https://doi.org/10.1002/jez.b.22666	research article	NA	NA	0	intraspecific		Mathematical model of numerical evolution of a population under positive selection finds a pattern of early conservation in development	modelling
49	Woltering, JM; Duboule, D	Duboule, D	Tetrapod axial evolution and developmental constraints; Empirical underpinning by a mouse model	2015	0925-4773	MECHANISMS OF DEVELOPMENT	138	64-72	https://doi.org/10.1016/j.mod.2015.07.006	research article	Mus musculus	M. musculus	0	intraspecific		Transgenic mice with fish Hox11 gene had impaired hind leg motor skills and impaired spines; suggesting that mid-embryonic expressed genes have low evolvability	intraspecific
51	Diogo, R; Smith, CM; Ziermann, JM	Ziermann, JM	Evolutionary developmental pathology and anthropology: A new field linking development, comparative anatomy, human evolution, morphological variations and defects, and medicine	2015	1058-8388	DEVELOPMENTAL DYNAMICS	244(11)	1377-1354	https://doi.org/10.1002/dvdy.24336	literature review	Homo sapiens	H. sapiens	0	intraspecific		Reviews previous birth defect studies to assert that a phylotypic stage plays a role in both normal and abnormal human development	literature review
52	Hu, DN; Young, NM; Xu, QP; Jamniczky, H; Green, RM; Mio, W; Marcucio, RS; Hallgrimsson, B	Hallgrimsson, B	Signals from the brain induce variation in avian facial shape	2015	1058-8388	DEVELOPMENTAL DYNAMICS	244(9)	1133-1143	https://doi.org/10.1002/dvdy.24284	research article	Gallus gallus; Anas platyrhynchos; Coturnix coturnix japonica	birds	80	interspecific	face	Shh and Pax6 expression show most conservation during development of the face	specific phenotypes
53	Smith, FJ; Percival, CJ; Young, NM; Hu, DN; Schneider, RA; Marcucio, RS; Hallgrimsson, B	Hallgrimsson, B	Divergence of craniofacial developmental trajectories among avian embryos	2015	1058-8388	DEVELOPMENTAL DYNAMICS	244(9)	1158-1167	https://doi.org/10.1002/dvdy.24262	research article	Gallus gallus; Anas platyrhynchos; Coturnix coturnix japonica	birds	80	interspecific	face	Morphology of avian face structure was most conserved in the earliest stages of craniofacial development	specific phenotypes
54	Martynov, A; Korshunova, T	Korshunova, T	A new deep-sea genus of the family Polyceridae (Nudibranchia) possesses a gill cavity, with implications for the cryptobranch condition and a 'Periodic Table' approach to taxonomy	2015	0260-1230	JOURNAL OF MOLLUSCAN STUDIES	81(3)	365-379	https://doi.org/10.1093/mollus/eyv003	research article	Elfdaliana profundimontana	dorids	0	interspecific	embryogenesis	Morphological phylotypic periods can generally describe the taxonomic relationships between organisms; within dorids phylotypic periods usually occur in early development	morphological phylotypic periods used to describe the taxonomic relationships between organisms; not temporal
55	Holland, LZ	Holland, LZ	Genomics, evolution and development of amphioxus and tunicates: The Goldilocks principle	2015	1552-5007	JOURNAL OF EXPERIMENTAL ZOOLOGY PART B-MOLECULAR AND DEVELOPMENTAL EVOLUTION	324(4)	342-352	https://doi.org/10.1002/jez.b.22569	literature review	chordates	chordates	0	interspecific		Conservation of morphological traits/transcription factors are usually highest in mid-embryogenesis, but conservation is slightly higher before the phylotypic stage than after	literature review
56	Pantalacci, S; Semon, M	Semon, M	Transcriptomics of developing embryos and organs: A raising tool for evo-devo	2015	1552-5007	JOURNAL OF EXPERIMENTAL ZOOLOGY PART B-MOLECULAR AND DEVELOPMENTAL EVOLUTION	324(4)	363-371	https://doi.org/10.1002/jez.b.22595	literature review	NA	NA	0	NA		Ontogenetic comparisons and cell lineages should be considered when performing transcriptomic analyses	literature review
57	Roux, J; Rosikiewicz, M; Robinson-Rechavi, M	Robinson-Rechavi, M	What to compare and how: Comparative transcriptomics for Evo-Devo	2015	1552-5007	JOURNAL OF EXPERIMENTAL ZOOLOGY PART B-MOLECULAR AND DEVELOPMENTAL EVOLUTION	324(4)	372-382	https://doi.org/10.1002/jez.b.22618	literature review	animals; plants	animals; plants	0	interspecific		Emergence of single-cell and bioinformatics technology improve use of RNA seq to answer Evo-Devo questions	literature review
59	Kuijk, E; Geijsen, N; Cuppen, E	Cuppen, E	Pluripotency in the light of the developmental hourglass	2015	1464-7931	BIOLOGICAL REVIEWS	90(2)	428-443	https://doi.org/10.1111/brv.12117	literature review	mammals	mammals	0	interspecific		Multiple molecular lines of evidence exist for divergence in early development in mamallian embryos, supporting hourglass hypothesis	literature review
65	Valentine, J; Marshall, CR	Marshall, CR	Fossil and Transcriptomic Perspectives on the Origins and Success of Metazoan Multicellularity	2015	1879-8012	EVOLUTIONARY TRANSITIONS TO MULTICELLULAR LIFE: PRINCIPLES AND MECHANISMS	2	31-46	https://doi.org/10.1007/978-94-017-9642-2_2	book chapter	metazoans	metazoans		interspecific	NA	Fossil record shows radiation of phylotypic stage throughout phyla	review; book chapter
66	Liu, TC; Yu, L; Ding, GH; Wang, Z; Liu, L; Li, H; Li, YX	Li, Yx	Gene Coexpression and Evolutionary Conservation Analysis of the Human Preimplantation Embryos	2015	2314-6133	BIOMED RESEARCH INTERNATIONAL	NA	NA	https://doi.org/10.1155/2015/316735	research article	Homo sapiens	H. sapiens	0	intraspecific		Gene expression most conserved in mid-developmental stage embryos	intraspecific
66	Liu, TC; Yu, L; Liu, L; Li, H; Li, YX	Li, YX	Comparative Transcriptomes and EVO-DEVO Studies Depending on Next Generation Sequencing	2015	1748-670X	COMPUTATIONAL AND MATHEMATICAL METHODS IN MEDICINE	NA	NA	https://doi.org/10.1155/2015/896176	literature review	NA	NA	0	NA		dN/dS ratios, transcriptomic age index, and gene expression correlation are all measures used to support hourglass and early conservation models of development	literature review
67	Irie, N; Kuratani, S	Kuratani, S	The developmental hourglass model: a predictor of the basic body plan?	2014	0950-1991	DEVELOPMENT	141(24)	4649-4655	https://doi.org/10.1242/dev.107318	literature review	animals	animals	0	interspecific		Multiple lines of molecular evidence have pointed to morphological observations supporting the hourglass hypothesis	literature review
69	Newman, SA	Newman, Sa	Why are there eggs?	2014	0006-291X	BIOCHEMICAL AND BIOPHYSICAL RESEARCH COMMUNICATIONS	450(3)	1225-1230	https://doi.org/10.1016/j.bbrc.2014.03.132	literature review	egg-laying animals; amniotes	egg-laying animals; amniotes	0	interspecific		Update of egg-as-novelty hypothesis explains apparent paradox of the hourglass hypothesis	literature review
72	Young, NM; Hu, D; Lainoff, AJ; Smith, FJ; Diaz, R; Tucker, AS; Trainor, PA; Schneider, RA; Hallgrimsson, B; Marcucio, RS	Marcucio, Rs	Embryonic bauplans and the developmental origins of facial diversity and constraint	2014	0950-1991	DEVELOPMENT	141(5)	1059-1063	https//doi.org/10.1242/dev.099994	research article	Mus musculus; Meriones unguiculatus; Rattus norvegicus; Mesocricetus auratus; Homo sapiens; Elaphe guttata; Chamaeleo calyptratus; Trachemys scripta; Alligator mississippiensis; Gallus gallus; Coturnix coturnix; Anas platyrhynchos	amniotes	312	interspecific	face	Highest morphological similarity between embryo faces occurred in mid-embryonic branchial arch stage, consistent with hourglass	specific phenotypes
73	Onai, T; Irie, N; Kuratani, S	Kuratani, S	The Evolutionary Origin of the Vertebrate Body Plan: The Problem of Head Segmentation	2014	1527-8204	ANNUAL REVIEW OF GENOMICS AND HUMAN GENETICS, VOL 15	15	443-459	https://doi.org/10.1146/annurev-genom-091212-153404	literature review	vertebrates	vertebrates	0	interspecific		Reviews morphological evidence supporting hourglass model, mentions a few studies that instead found molecular evidence of the early conservation model	literature review
75	Abzhanov, A	Abzhanov, A	von Baer's law for the ages: lost and found principles of developmental evolution	2013	0168-9525	TRENDS IN GENETICS	29(12)	712-722	https://doi.org/10.1016/j.tig.2013.09.004	literature review	animals	animals	0	interspecific		Early development should not be considered in evo-devo comparisions; only cladistically important phenotypes should be considered in evo-devo comparison	literature review
77	Severtsova, EA; Severtsov, AS	Severtsov, As	Crucial stages of embryogenesis of Rana arvalis: Part 3. Modularity or developmental integrity	2013	1062-3604	RUSSIAN JOURNAL OF DEVELOPMENTAL BIOLOGY	44(5)	273-278	https://pubmed.ncbi.nlm.nih.gov/25434205	research article	Rana arvalis	R. arvalis	0	intraspecific	embryogenesis	Periods of highest correlation between development of morphological traits corresponds with phylotypic period	intraspecific
78	Armant, O; Marz, M; Schmidt, R; Ferg, M; Diotel, N; Ertzer, R; Bryne, JC; Yang, LX; Baader, I; Reischl, M; Legradi, J; Mikut, R; Stemple, D; van Ijcken, W; van der Sloot, A; Lenhard, B; Strahle, U; Rastegar, S	Rastegar, S	Genome-wide, whole mount in situ analysis of transcriptional regulators in zebrafish embryos	2013	0012-1606	DEVELOPMENTAL BIOLOGY	380(2)	351-362	https://doi.org/10.1016/j.ydbio.2013.05.006	research article	Danio rerio	D. rerio	0	intraspecific		Development of body plan and functions are mostly dependent on transcriptional regulators and post-transcriptional factors after the phylotypic period	intraspecific
82	Nelson, AC; Wardle, FC	Wardle, FC	Conserved non-coding elements and cis regulation: actions speak louder than words	2013	0950-1991	DEVELOPMENT	140	1385-1395	https://doi.org/10.1242/dev.084459	literature review	NA	NA	0	NA		Conservation of regulatory genes during phylotypic stage may be driver of the phylotypic stage	literature review
84	Kittelmann, S; Ulrich, J; Posnien, N; Bucher, G	Bucher, G	Changes in anterior head patterning underlie the evolution of long germ embryogenesis	2013	0012-1606	DEVELOPMENTAL BIOLOGY	374(1)	174-184	https://doi.org/10.1016/j.ydbio.2012.11.026	research article	Drosophila melanogaster; Tribolium castaneum	insects	294	interspecific	head formation	Mid-embryonic phylotypic stage is followed by a patterned expression of genes causing divergence in face morphology	specific phenotypes
87	Graham, A; Richardson, J	Richardson, J	Developmental and evolutionary origins of the pharyngeal apparatus	2012	2041-9139	EVODEVO	3(1)	24	https://doi.org/10.1186/2041-9139-3-24	literature review	vertebrates	vertebrates	0	interspecific		The mid-embryonic conservation, then diversification, of regulatory mechanisms regulating the development of the pharyngeal arches results in the morphological conservation, then diversification of the structure	literature review
88	Bogdanovic, O; Fernandez-Minan, A; Tena, JJ; de la Calle-Mustienes, E; Hidalgo, C; van Kruysbergen, I; van Heeringen, SJ; Veenstra, GJC; Gomez-Skarmeta, JL	Gomez-Skarmeta, Jl	Dynamics of enhancer chromatin signatures mark the transition from pluripotency to cell specification during embryogenesis	2012	1088-9051	GENOME RESEARCH	22	2043-2053	https://doi.org/10.1101/gr.134833.111	research article	Danio rerio	D. rerio	0	intraspecific		Enhancers marked by histone H3 lysine 27 acetylation (H3K27ac) have a greater degree of evolutionary conservation, showing that this regulatory molecule plays a role in the timing of the developmental transcriptomic hourglass	intraspecific
89	Kalinka, AT; Tomancak, P	Tomancak, P	The evolution of early animal embryos: conservation or divergence?	2012	0169-5347	TRENDS IN ECOLOGY & EVOLUTION	27(7)	385-393	https://doi.org/10.1016/j.tree.2012.03.007	literature review	animals	animals	0	interspecific		Prior empirical and theoretical evidence backs that early embryonic development is not conserved, and models that stipulate early conservation are not tenable	literature review
91	Severtsova, EA; Severtsov, AS	Severtsov, As	Crucial stages of embryogenesis of Rana arvalis: Part 2. Development of head structures	2012	1062-3604	RUSSIAN JOURNAL OF DEVELOPMENTAL BIOLOGY	43(3)	164-171	https://doi.org/10.1134/S1062360412030071	research article	Rana arvalis	R. arvalis	0	intraspecific	head	phylotypic stages for morphological development of distinct physical attributes varied widely. Some traits did not have an observed phylotypic stage at all. This was likely due to the narrow window during which embryos were observed.	intraspecific; specific phenotypes
92	Svorcova, J	Svorcova, J	The phylotypic stage as a boundary of modular memory: non mechanistic perspective	2012	1431-7613	THEORY IN BIOSCIENCES	131	31-42	https://doi.org/10.1007/s12064-012-0149-0	literature review	vertebrates	vertebrates	0	interspecific		Asserts that hourglass model may be an oversimplification of the developmental process. The phylotypic period acts as a boundary between "internal representations in form of DNA, and another [type of development] having the modular and contextual character of specific usage of the same orthologous toolkit, where the bodily form precedes the quasi-digital form of genes."	literature review
93	Martin-Duran, JM; Egger, B	Egger, B	Developmental diversity in free-living flatworms	2012	2041-9139	EVODEVO	3	7	https://doi.org/10.1186/2041-9139-3-7	literature review	Platyhelminthes	flatworms	0	interspecific		In all free-living flatworms, stage 6 out of 8 of development seems to show the most conserved body plan	literature review
94	Ishikawa, Y; Yamamoto, N; Yoshimoto, M; Ito, H	Ito, H	The Primary Brain Vesicles Revisited: Are the Three Primary Vesicles (Forebrain/Midbrain/Hindbrain) Universal in Vertebrates?	2012	0006-8977	BRAIN BEHAVIOR AND EVOLUTION	79	75-83	https://doi.org/10.1159/000334842	research article	Oryzias latipes; Mus musculus; Gallus gallus	vertebrates	433	interspecific	brain	The five-brain vesicle stage of development stands as the most morphologically conserved stage, contradicting von Baer's hypothesis that the early three-brain vesicle stage was the most conserved	specific phenotypes
95	Brauckmann, S	Brauckmann, S	Karl Ernst von Baer (1792-1876) and Evolution	2012	0214-6282	INTERNATIONAL JOURNAL OF DEVELOPMENTAL BIOLOGY	56	653-660	https://doi.org/10.1387/ijdb.120018sb	literature review	NA	NA	0	NA		von Baer's views on embryology was a true evolutionary theory	literature review
96	Newman, SA	Newman, SA	Animal Egg as Evolutionary Innovation: A Solution to the "Embryonic Hourglass" Puzzle	2011	1552-5007	JOURNAL OF EXPERIMENTAL ZOOLOGY PART B-MOLECULAR AND DEVELOPMENTAL EVOLUTION	316B(7)	467-483	https://doi.org/10.1002/jez.b.21417|	literature review	egg-laying animals	egg-laying animals	0	interspecific		Despite differing egg sizes and shapes, transcriptomic and morphological studies show conservation near mid-development	literature review
97	Wilson, MJ; Dearden, PK	Dearden, Pk	Diversity in insect axis formation: two orthodenticle genes and hunchback act in anterior patterning and influence dorsoventral organization in the honeybee (Apis mellifera)	2011	0950-1991	DEVELOPMENT	138	3497-3507	https://doi.org/10.1242/dev.067926	research article	Apis mellifera	A. mellifera	0	intraspecific		genes regulating body axis formation may contribute to early divergence in the developmental transcriptome in homometabolous insects	intraspecific
98	Schmidt, K; Starck, JM	Starck, Jm	Testing Evolutionary Hypotheses About the Phylotypic Period of Zebrafish	2011	1552-5007	JOURNAL OF EXPERIMENTAL ZOOLOGY PART B-MOLECULAR AND DEVELOPMENTAL EVOLUTION	316B(5)	319-325	https://doi.org/10.1002/jez.b.21404	research article	Danio rerio	D. rerio	0	intraspecific		heritability analysis shows that epigenetic effects contribute to conservation during the phylotypic period (only early development was studied so there were no conclusions relating to the placement of the phylotypic period)	intraspecific
99	Di Renzo, F; Rossi, F; Bacchetta, R; Prati, M; Giavini, E; Menegola, E	Menegola, E	Expression Analysis of Some Genes Regulated by Retinoic Acid in Controls and Triadimefon-Exposed Embryos: Is the Amphibian Xenopus laevis a Suitable Model for Gene-Based Comparative Teratology?	2011	1542-9733	BIRTH DEFECTS RESEARCH PART B-DEVELOPMENTAL AND REPRODUCTIVE TOXICOLOGY	92(3)	189-194	https://doi.org/10.1002/bdrb.20294	research article	Xenopus laevis	X. laevis	0	intraspecific		Exposure to the FON teratogen during the mid-developmental phylotypic period has different results than the same exposure in rats. FON can alter conserved developmental processes.	intraspecific; specific phenotypes
102	Virta, VC; Cooper, MS	Cooper, Ms	Structural Components and Morphogenetic Mechanics of the Zebrafish Yolk Extension, A Developmental Module	2011	1552-5007	JOURNAL OF EXPERIMENTAL ZOOLOGY PART B-MOLECULAR AND DEVELOPMENTAL EVOLUTION	316B(1)	76-92	https://doi.org/10.1002/jez.b.21381	research article	Danio rerio	D. rerio	0	intraspecific		Novel yolk extension developmental module has inserted itself into the mid-embryonic phylotipic stage of zelbrafish to support major body plan formation	intraspecific; specific phenotypes
106	Berrill, NJ; Goodwin, BC	Goodwin, BC	The Life of Form Emergent Patterns of Morphological Transformation	2010	0035-6050	RIVISTA DI BIOLOGIA-BIOLOGY FORUM	323(1)	15-21	https://doi.org/10.1016/S0764-4469(00)00107-4	literature review	metazoans	metazoans	0	interspecific		Briefly mentions phenomenon of the phylotypic stage in the epigenesis of metazoans	literature review
107	Liu, B; Rooker, SM; Helms, JA	Helms, Ja	Molecular control of facial morphology	2010	1084-9521	SEMINARS IN CELL & DEVELOPMENTAL BIOLOGY	21(3)	309-313	https://doi.org/10.1016/j.semcdb.2009.09.002	research article	mammals(2); birds(4);	vertebrates	0	intraspecific	craniofacial	face structure is most morphologically conserved between orders and between classes early in craniofacial development, differentiation is likely due to heterochonies in developmental gene expression	intraspecific; specific phenotypes
109	Osorio, J; Mueller, T; Retaux, S; Vernier, P; Wullimann, MF	Wullimann, Mf	Phylotypic Expression of the bHLH Genes Neurogenin2, NeuroD, and Mash1 in the Mouse Embryonic Forebrain	2010	0021-9967	JOURNAL OF COMPARATIVE NEUROLOGY	518(6)	851-871	https://doi.org/10.1002/cne.22247	research article	Danio rerio; Xenopus laevis	anamniotes	433	interspecific	brain	Expression patterns of forebrain proneural genes have a mid-embryonic phylotypic period in anamniotes	specific phenotypes
110	Schmidt, K; Starck, JM	Starck, Jm	Developmental Plasticity, Modularity, and Heterochrony During the Phylotypic Stage of the Zebra Fish, Danio rerio	2010	1552-5007	JOURNAL OF EXPERIMENTAL ZOOLOGY PART B-MOLECULAR AND DEVELOPMENTAL EVOLUTION	314B(2)	166-178	https://doi.org/10.1002/jez.b.21320	research article	Danio rerio	D. rerio	0	intraspecific	embryogenesis	Environmental pressures still affect characteristic morphological markers of the phylotypic period	intraspecific
113	Werneburg, I	Werneburg, I	A Standard System to Study Vertebrate Embryos	2009	1932-6203	PLOS ONE	4(6)	e5887	https://doi.org/10.1371/journal.pone.0005887	methods paper	land vertebrates (23)	land vertebrates	0	interspecific		Asserts that morphological phylotypic period during development is an oversimplification	methods paper
114	Virta, VC; Cooper, MS	Cooper, MS	Ontogeny and Phylogeny of the Yolk Extension in Embryonic Cypriniform Fishes	2009	1552-5007	JOURNAL OF EXPERIMENTAL ZOOLOGY PART B-MOLECULAR AND DEVELOPMENTAL EVOLUTION	312B(3)	196-223	https://doi.org/10.1002/jez.b.21284	literature review	cypriniform fish	cypriniform fish	0	interspecific		Yolk extension period acts as a developmental module that has recently evolved to support conserved development during the vertebrate phylotypic period	literature review
115	Ploeger, A; van der Maas, HLJ; Raijmakers, MEJ; Galis, F	Galis, F	Why did the savant syndrome not spread in the population? A psychiatric example of a developmental constraint	2009	0165-1781	PSYCHIATRY RESEARCH	166(1)	85-90	https://doi.org/10.1016/j.psychres.2007.11.010	literature review	Homo sapiens	H. sapiens	0	intraspecific		Savant syndromes have likely not spread through the population due to their linkage to deleterious traits that are selected against during the highly interactive phylotypic stage	literature review
116	Wullimann, MF	Wullimann, MF	Secondary neurogenesis and telencephalic organization in zebrafish and mice: a brief review	2009	1749-4877	INTEGRATIVE ZOOLOGY	4(1)	123-133	https://doi.org/10.1111/j.1749-4877.2008.00140.x	literature review	Danio rerio; Mus musculus	vertebrates	0	interspecific		Highly similar expression patterns and distributions of proneural genes can be found in the forebrains of mice and zebrafish at a particular stage of early development	literature review
117	Prpic, NM; Damen, WGM	Damen, WGM	Notch-mediated segmentation of the appendages is a molecular phylotypic trait of the arthropods	2009	0012-1606	DEVELOPMENTAL BIOLOGY	326	262-271	https://doi.org/10.1016/j.ydbio.2008.10.049	literature review	Cupiennius salei	arthropods	0	interspecific		N-governed leg segmentation is unique and typical to arthropods	literature review
118	Roux, J; Robinson-Rechavi, M	Robinson-Rechavi, M	Developmental Constraints on Vertebrate Genome Evolution	2008	1553-7404	PLOS GENETICS	4(12)	e1000311	https://doi.org/10.1371/journal.pgen.1000311	research article	Danio rerio; Mus musculus	vertebrates	0	intraspecific	embryogenesis	Sequence evolution, gene loss-of-function, and gene duplication data reveal an early conservation pattern in mice and zebrafish	two species are included, but variation assessed is intraspecific
120	Shook, DR; Keller, R	Keller, R	Morphogenic machines evolve more rapidly than the signals that pattern them: Lessons from amphibians	2008	1552-5007	JOURNAL OF EXPERIMENTAL ZOOLOGY PART B-MOLECULAR AND DEVELOPMENTAL EVOLUTION	310B	111-135	https://doi.org/10.1002/jez.b.21204	literature review	amphibians	amphibians	0	interspecific		Suggests no particular pattern, only that the mechanisms producing a morphological phylotypic period are likely varied between organisms	literature review
123	Scaal, M; Wiegreffe, C	Wiegreffe, C	Somite compartments in anamniotes	2006	0340-2061	ANATOMY AND EMBRYOLOGY	211	9-19	https://doi.org/10.1007/s00429-006-0127-8	literature review	anamniotes	anamniotes	0	interspecific		Establishes in background that somite formation is a feature of the higher chordate phylotypic period; epithelial somite formation occurs in some species during gastrulation	literature review
124	Galis, F; Van Dooren, TJM; Feuth, JD; Metz, JAJ; Witkam, A; Ruinard, S; Steigenga, MJ; Wijnaendts, LCD	Wijnaendts, LCD	Extreme selection in humans against homeotic transformations of cervical vertebrae	2006	0014-3820	EVOLUTION	60(12)	2643–2654	https://doi.org/10.1111/j.0014-3820.2006.tb01896.x	literature review	Homo sapiens	mammals	0	intraspecific		Conservation of having seven cervical vertebrae in mammals is probably due to the development of this feature during the mammalian phylotypic period, during which mutations are often highly pleiotropic	literature review
125	Steigenga, MJ; Helmerhorst, FM; De Koning, J; Tijssen, AMI; Ruinard, SAT; Galis, F	Galis, F	Evolutionary conserved structures as indicators of medical risks: increased incidence of cervical ribs after ovarian hyperstimulation in mice	2006	1570-7555	ANIMAL BIOLOGY	56(1)	63-68	https://doi.org/10.1163/157075606775904696	research article	Mus musculus	mammals	0	intraspecific		High co-occurrence of birth defects and the appearance of a rib on the seventh cervical vertebra is probably due to the development of this feature during the mammalian phylotypic period, during which mutations are often highly pleiotropic	intraspecific
126	Mueller, T; Vernier, P; Wullimann, MF	Wullimann, Mf	A phylotypic stage in vertebrate brain development: GABA cell patterns in zebrafish compared with mouse	2006	0021-9967	JOURNAL OF COMPARATIVE NEUROLOGY	494(4)	620-634	https://doi.org/10.1002/cne.20824	research article	Danio rerio; Mus musculus; Xenopus laevis	vertebrates	433	interspecific	neurogenesis	High spatiotemporal correlation in proneural gene expression and GABA cells in the forebrain during a neural phylotypic period, secondary neurogenesis	specific phenotypes
127	Scholtz, G	Scholtz, G	Homology and ontogeny: Pattern and process in comparative developmental biology	2005	1431-7613	THEORY IN BIOSCIENCES	124	121-143	https://doi.org/10.1016/j.thbio.2005.09.002	literature review	NA	NA	0	interspecific		Claims of developmental homologies are often ignorant or innacurate because they conflate the timing and processes that produced the developmental state	literature review
129	Mitteroecker, P; Gunz, P; Bookstein, FL	Bookstein, Fl	Heterochrony and geometric morphometrics: a comparison of cranial growth in Pan paniscus versus Pan troglodytes	2005	1520-541X	EVOLUTION & DEVELOPMENT	7(3)	244-258	https://doi.org/10.1111/j.1525-142X.2005.05027.x	research article	Pan paniscus; Pan troglodytes	chimpanzees	2.4	interspecific	skull	No strong evidence that divergence in skull morphology occurred prenatally	specific phenotypes
132	Schmidt, K; Starck, JM	Starck, Jm	Developmental variability during early embryonic development of zebra fish, Danio rerio	2004	1552-5007	JOURNAL OF EXPERIMENTAL ZOOLOGY PART B-MOLECULAR AND DEVELOPMENTAL EVOLUTION	302B	446-457	https://doi.org/10.1002/jez.b.21010	research article	Danio rerio	D. rerio	0	intraspecific		Morphological variation decreased throughout early embryogenesis. The approximate phylotypic period was estimated to be 15h-19h post-fertilization.	intraspecfic
134	Mitteroecker, P; Gunz, P; Bernhard, M; Schaefer, K; Bookstein, FL	Bookstein, Fl	Comparison of cranial ontogenetic trajectories among great apes and humans	2004	0047-2484	JOURNAL OF HUMAN EVOLUTION	46(6)	679-698	https://doi.org/10.1016/j.jhevol.2004.03.006	research article	Homo sapiens; Pan paniscus; Pan troglodytes; Gorilla gorilla; Pongo pygmaeus	hominids	15.2	interspecific	face	Human faciocranial development is already divergent at the point that great ape faciocranial morphology is highly similar, but this difference cannot be explained solely by heterochrony.	specific phenotypes
135a	Cooke, J	Cooke, J	Developmental mechanism and evolutionary origin of vertebrate left/right asymmetries	2004	1464-7931	BIOLOGICAL REVIEWS	79(2)	377-407	https://doi.org/10.1017/S1464793103006298	literature review	vertebrates	vertebrates	0	interspecific		Non-bilateralism is likely an evolutionarily ancient state of which molecular and morphological markers are evident during the post-gastrular phylotypic period	literature review
135b	Cooke, J	Cooke, J	The evolutionary origins and significance of vertebrate left-right organisation	2004	0265-9247	BIOESSAYS	26(4)	413-421	https://doi.org/10.1002/bies.20015	literature review	vertebrates	vertebrates	0	interspecific		Evidence of a conserved non-bilateral state is typical to the phylum	literature review
136	Sander, K; Schmidt-Ott, U	Schmidt-Ott, U	Evo-devo aspects of classical and molecular data in a historical perspective	2004	1552-5007	JOURNAL OF EXPERIMENTAL ZOOLOGY PART B-MOLECULAR AND DEVELOPMENTAL EVOLUTION	302B	69-91	https://doi.org/10.1002/jez.b.20003	literature review	animals	animals	0	interspecific		Depending on criteria and scope, pattern conclusion varies widely in existing studies. More targeted molecular studies are encouraged.	literature review
137	Aleshin, VV	Aleshin, VV	Whether variable cleavage of Enoplida (Nematoda) is primitive? Notes to D.A. Voronov article "Comparative embryology of Nematoda and the law of embryonic similarity"	2004	0044-4596	ZHURNAL OBSHCHEI BIOLOGII	65(1)	74-80	https://pubmed.ncbi.nlm.nih.gov/15032066/	comment	Caenorhabditis elegans; sea Enoplida	nematodes		interspecific	NA	cites lima bean stage as phylotypic stage	comment
140	Mathis, L; Nicolas, JF	Nicolas, JF	Cellular patterning of the vertebrate embryo	2002	0168-9525	TRENDS IN GENETICS	18(12)	627-635	https://doi.org/10.1016/S0168-9525(02)02806-8	literature review	chordates; invertebrates	animals	0	interspecific		Difference in mechanism by which the body plan is arranged in invertebrates and vertebrates is likely due to sweeping changes in the genetic mechanisms guiding cell migration right before the phylotypic period	literature review
141	Sander, K	Sander, K	Ernst Haeckel's ontogenetic recapitulation: irritation and incentive from 1866 to our time	2002	0940-9602	ANNALS OF ANATOMY-ANATOMISCHER ANZEIGER	184(6)	523-533	https://doi.org/10.1016/S0940-9602(02)80092-9	literature review	NA	NA	0	NA		Ernst Haeckel's oversimplification of morphological similarities between vertebrate embryos has contributed to modern disputes over the existence of a molecular phylotypic stage; no support for any particular pattern	literature review
142	Richardson, MK; Keuck, G	Keuck, G	Haeckel's ABC of evolution and development	2002	1464-7931	BIOLOGICAL REVIEWS	77(4)	495-528	https://doi.org/10.1017/S1464793102005948	literature review	NA	NA	0	NA		Haeckel made strong contributions to the concepts of early divergence and heterochronies. No support for any particular developmental pattern.	literature review
143	Galis, F; van Alphen, JJM; Metz, JAJ	Metz, JAJ	Why five fingers? Evolutionary constraints on digit numbers	2001	0169-5347	TRENDS IN ECOLOGY & EVOLUTION	16(11)	637-646	https://doi.org/10.1016/S0169-5347(01)02289-3	literature review	tetrapods	tetrapods	0	interspecific		Limb development often occurs during the phylotypic period in amniotes, resulting in the general lack of limb abnormalities due to the pleiotropic effects of this type of mutation. However, amphibian limb development occurs outside of the phylotypic period, resulting in more variation in limb morphology.	literature review
143a	Galis, F; Sinervo, B	Sinervo, B	Divergence and convergence in early embryonic stages of metazoans	2002	0067-8546	CONTRIBUTIONS TO ZOOLOGY	71(1-3)	101-113	https://doi.org/10.1163/18759866-0710103008	literature review	metazoans	metazoans	0	interspecific		The timing of the phylogenetic stage is likely due to mutations arising during the period having pleiotropic effects.	literature review
143b	Galis, F; Metz, JAJ	Metz, JAJ	Testing the vulnerability of the phylotypic stage: On modularity and evolutionary conservation	2001	0022-104X	JOURNAL OF EXPERIMENTAL ZOOLOGY	291(2)	195-204	https://doi.org/10.1002/jez.1069	literature review	vertebrates	vertebrates	0	interspecific; intraspecific		The phylotypic stage likely exists in mid-embryogenesis because the most extreme defects arise out of the administration of teratogens during mid-embryogenesis.	literature review
145	Lilja, C; Blom, J; Marks, HL	Marks, Hl	A comparative study of embryonic development of Japanese quail selected for different patterns of postnatal growth	2001	0944-2006	ZOOLOGY-ANALYSIS OF COMPLEX SYSTEMS	104(2)	115-122	https://doi.org/10.1078/0944-2006-00016	research article	Coturnix japonica	C. japonica	0	intraspecific	embryogenesis	While the phylotypic period was assumed to be at the middle of embryogenesis, it was found that some modification can occur to phenotypes developed during the phylotypic period.	intraspecific; comparison of selected lines
146	Scholtz, G	Scholtz, G	Evolution of the nauplius stage in malacostracan crustaceans	2000	0947-5745	JOURNAL OF ZOOLOGICAL SYSTEMATICS AND EVOLUTIONARY RESEARCH	38(3)	175-187	https://doi.org/10.1046/j.1439-0469.2000.383151.x	literature review	crustaceans	crustaceans	0	interspecific		The naupilus stage is not a phylotypic stage in crustaceans because it is missing from some key nodes in crustacean phylogenetic trees. Rather, it is a return of an ancestral trait.	literature review
148	Kranenbarg, S	Kranenbarg, S	The phylotypic egg timer	2000	0028-2960	NETHERLANDS JOURNAL OF ZOOLOGY	50(2)	289-294	https://doi.org/10.1163/156854200X00144	literature review	vertebrates	vertebrates	0	interspecific		Expression of Hox genes and embryo similarity at the mid-embryonic phylotypic period have all acted as evidence for the existence of the pattern	literature review
149	Collazo, A	Collazo, A	Developmental variation, homology, and the pharyngula stage	2000	1063-5157	SYSTEMATIC BIOLOGY	49(1)	3-18	https://doi.org/10.1080/10635150050207357	literature review	craniates	craniates	0	interspecific; intraspecific		There is much variation in the morphological and molecular aspects of neural crest formation during the vertebrate pharyngula stage, so this cannot be the phylotypic period	literature review
150	Abadie, V; Champagnat, J; Fortin, G	Fortin, G	Branchiomotor activities in mouse embryo	2000	0959-4965	NEUROREPORT	11(1)	141-145	https://doi.org/10.1097/00001756-200001170-00028	research article	Mus musculus; Gallus gallus	vertebrates	318	interspecific	neural activity	Similarities in rhythmic activity of branchiomotor nerves in the mouse and chick embryos provide evidence for a mid-developmental phylotypic period for neural activity	specific phenotypes
151	Boerjan, ML; den Daas, JHG; Dieleman, SJ	Dieleman, SJ	Embryonic origins of health: Long term effects of IVF in human and livestock	2000	0093-691X	THERIOGENOLOGY	53(2)	537-547	https://doi.org/10.1002/jez.1069	literature review	Homo sapiens; cattle	mammals	0	intraspecific		IVF treatments likely disrupt the timing of cell signalling mechanisms important to the phylotypic stage, affecting postnatal health	literature review
152	Dewel, RA	Dewel, RA	Colonial origin for Eumetazoa: Major morphological transitions and the origin of Bilaterian complexity	2000	0362-2525	JOURNAL OF MORPHOLOGY	243(1)	35-74	https://pubmed.ncbi.nlm.nih.gov/10629096/	literature review	bilaterians	bilaterians	0	interspecific		A bilaterian lineage having a common phylotypic period was probably due to the individuation of a colony of organisms with a cnidarian grade of organization during the Cambrian explosion. Makes no claim regarding specific developmental pattern.	literature review
153	Waterman, TH	Waterman, TH	The evolutionary challenges of extreme environments (Part 1)	1999	0022-104X	JOURNAL OF EXPERIMENTAL ZOOLOGY	285	326-359	https://doi.org/10.1002/(SICI)1097-010X(19991215)285:4<326::AID-JEZ3>3.0.CO;2-T	literature review	animals	animals	0	interspecific		Little mention of phylotypic periods, other than the statement that phylotypic periods have been used to differentiate between ancestral and convergently evolved traits	literature review
154	Yost, HJ	Yost, HJ	Diverse initiation in a conserved left-right pathway?	1999	0959-437X	CURRENT OPINION IN GENETICS & DEVELOPMENT	9(4)	422-426	https://doi.org/10.1016/S0959-437X(99)80064-1	literature review	vertebrates	vertebrates	0	interspecific		Left-right patterning related genes tend to be most conserved during mid-embryogenesis, i.e., various mechanisms converge on the expression of the same three patterning genes	literature review
155	Richardson, MK	Richardson, MK	Vertebrate evolution: the developmental origins of adult variation	1999	0265-9247	BIOESSAYS	21(7)	604-613	https://doi.org/10.1002/(SICI)1521-1878(199907)21:7<604::AID-BIES9>3.0.CO;2-U	literature review	vertebrates	vertebrates	0	interspecific		Morphological divergence is typically greatest during early and late embryogenesis, while adaptive penetrance follows an inverse hourglass pattern	literature review
156	Richardson, MK; Minelli, A; Coates, MI	Coates, MI	Some problems with typological thinking in evolution and development	1999	1520-541X	EVOLUTION & DEVELOPMENT	1(1)	5-7	https://doi.org/10.1046/j.1525-142x.1999.00112.x	literature review	NA	NA	0	NA		The developmental hourglass provides a more flexible approach to finding patterns in development, rather than a set phylotypic stage (provides no original evidence for this)	literature review
158	Richardson, MK; Allen, SP; Wright, GM; Raynaud, A; Hanken, J	Hanken, J	Somite number and vertebrate evolution	1998	0950-1991	DEVELOPMENT	125	151-160	https://pubmed.ncbi.nlm.nih.gov/9486789/	literature review	vertebrates	vertebrates	0	interspecific		Somite count in vertebrates does have an intermediate phylotypic period following the hourglass model, but this is dissociated from the commonly cited phylotypic stage at the pharyngula stage.	literature review
159	Berrill, NJ; Goodwin, BC	Goodwin, BC	The life of form emergent patterns of morphological transformation	1996	0035-6050	RIVISTA DI BIOLOGIA-BIOLOGY FORUM	89(1)	15-21	https://doi.org/10.1016/S0764-4469(00)00107-4	literature review	metazoans	metazoans	0	interspecific		The existence of phylotypic periods acts as evidence for intrinsic constraint on evolution	literature review
163	WILLIAMS, TA	WILLIAMS, TA	THE NAUPLIUS LARVA OF CRUSTACEANS - FUNCTIONAL DIVERSITY AND THE PHYLOTYPIC STAGE	1994	0003-1569	AMERICAN ZOOLOGIST	34(4)	562-569	https://doi.org/10.1046/j.1439-0469.2000.383151.x	literature review	crustaceans	crustaceans	0	interspecific		The naupilus stage is a phylotypic stage in crustaceans in that many do go through the stage, but it is not representative of developmental constraint. Rather, it is the result of a more recently evolved developmental stage that allowed for greater plasticity.	literature review
164	DUBOULE, D	DUBOULE, D	TEMPORAL COLINEARITY AND THE PHYLOTYPIC PROGRESSION - A BASIS FOR THE STABILITY OF A VERTEBRATE BAUPLAN AND THE EVOLUTION OF MORPHOLOGIES THROUGH HETEROCHRONY	1994	0950-1991	DEVELOPMENT	1994	135-142	https://dev.biologists.org/content/1994/Supplement/135	literature review	vertebrates	vertebrates	0	interspecific		High sequence similarity and the progression of Hox gene expression in vertebrates lead to morphoogical invariance during mid-embryogenesis.	literature review

## Sheet: SuppTable1_key
paper type	review, research article, opinion pieces
species included	list the species separated by ;
evolutionary scale	What is the group investigated (amniotes, vertebrates, insects, flies, …)
variation (intra or interspecific or comparative )	Does the paper look at individual variation (intraspecific) or does it quantify variation across species (interspecific) in some way? If the focus is on one species, but a comparison (e.g., sequence evolution, morphological comparison, transcriptomic age), it is referced to as 'comparative'
focal phenotype	for research articles, what phenotype do they characterize (e.g., embryogenesis, cranial morphology, heart formation, etc)
omics scale	Did they include the whole genome or a subset (sometimes papers look at "key developmental genes")
description	summary of main findings

## Sheet: SuppTable2_LiteratureAnalyzed
EntryNum	author(s)	last author	shared_last_author	title	duplicatedTitle	year	issn/isbn	journal	volume(issue)	pages	doi	paper type	species included	numberSpecies	numSPbin	evolutionary scale	MYA	MYAbin	MYAnotes	variation	molecular evolution	gene expression	morphological	regulatory	genomic/proteomic	phylostratigraphy	omics scale	focal phenotype	pattern discription	classic papers cited	which papers	other notes
2	Xiang, DQ; Quilichini, TD; Liu, ZY; Gao, P; Pan, YL; Li, Q; Nilsen, KT; Venglat, P; Esteban, E; Pasha, A; Wang, YJ; Wen, R; Zhang, ZJ; Hao, ZD; Wang, E; Wei, YD; Cuthbert, R; Kochian, LV; Sharpe, A; Provart, N; Weijers, D; Gillmor, CS; Pozniak, C; Datla, R	Datla, R	N	The Transcriptional Landscape of Polyploid Wheats and Their Diploid Ancestors during Embryogenesis and Grain Development	N	2019	1532-298X	The Plant Cell	31(12)	2888-2911	https://doi.org/10.1105/tpc.19.00397	research article	Triticum aestivum; Triticum turgidum; Triticum monococcum; Aegilops speltoides; Aegilops tauschii	5	2	grasses	3.56	1	divergence time	interspecific		hourglass					whole genome	embryogenesis	shifted phylotypic stage between polyploid wheats and diploid ancestors	yes	Duboule 1994; Raff 1996
3	Uesaka, M; Kuratani, S; Takeda, H; Irie, N	Irie, N	Y	Recapitulation-like developmental transitions of chromatin accessibility in vertebrates	N	2019	2056-306X	Zoological Letters	5(1)	1-15	https://doi.org/10.1186/s40851-019-0148-9	research article	Mus musculus; Gallus gallus; Oryzias latipes	3	2	vertebrates	435	3	divergence time	interspecific				hourglass		yes	whole genome	embryogenesis	Evolutionarily newer regulatory regions expressed in early embryogenesis, regulatory regions expressed from evolutionarily older to newer in mid-late embryogenesis	yes	von Baer 1828; Duboule 1994; Raff 1996
4	Gildor, T; Cary, GA; Lalzar, M; Hinman, VF; De-Leon, SBT	De-Leon, Sbt	Y	Developmental transcriptomes of the sea star, Patiria miniata, illuminate how gene expression changes with evolutionary distance	N	2019	2045-2322	Scientific Reports	9(1)	1-12	https://doi.org/10.1038/s41598-019-52577-9	research article	Paracentrotus lividus; Patiria miniata; Strongylocentrotus purpuratus	3	2	echinoderms	541	4	divergence time	interspecific		hourglass					developmental genes	embryogenesis	Transcriptomes are less correlated throughout development with increasing evolutionary distance. Compared to housekeeping genes, developmental gene expression between species is more correlateed in morphologically equivalent than in morphologically distinct stages. These developmental genes also show a stronger hourglass pattern between organisms than housekeeping genes, slightly less so as evolu…	no	none
5	Leiboff, S; Hake, S	Hake, S	N	Reconstructing the Transcriptional Ontogeny of Maize and Sorghum Supports an Inverse Hourglass Model of Inflorescence Development	N	2019	0960-9822	Current Biology	29(20)	3410-3419	https://doi.org/10.1016/j.cub.2019.08.044	research article	Zea mays ssp. mays L; Sorghum bicolor (L.) Moench	2	1	grasses	11.56	1	divergence time	interspecific		inverse hourglass					whole genome	embryogenesis	Inflorescence in both species displayed an hourglass-like stage during development, but these stages are not analagous	yes	Duboule 1994
6	Cutter, AD; Garrett, RH; Mark, S; Wang, W; Sun, L	Sun, L	N	Molecular evolution across developmental time reveals rapid divergence in early embryogenesis	N	2019		EVOLUTION LETTERS	3(4)	359-373	https://doi.org/10.1002/evl3.122	research article	Caenorhabditus elegans	1		transcriptomic age			comparative	comparative	hourglass						whole genome	embryogenesis	Analysis of coding sequences shows fastest evolution in earlier stages of embryogenesis. Genes with peak expression in mid-development show the lowest sequence divergence, as well as high relevance to basic cellular processes.	yes	Raff 1996	conclusion was based on sequence evolution data of genes sorted by stage of peak expression (transcriptomic & sequence evo?)
7	Cardoso-Moreira, M; Halbert, J; Valloton, D; Velten, B; Chen, Cy; Shao, Y; Liechti, A; Ascencao, K; Rummel, C; Ovchinnikova, S; Mazin, PV; Xenarios, I; Harshman, K; Mort, M; Cooper, DN; Sandi, C; Soares, MJ; Ferreira, PG; Afonso, S; Carneiro, M; Turner, JMA; VandeBerg, JL; Fallahshahroudi, A; Jensen, P; Behr, R; Lisgo, S; Lindsay, S; Khaitovich, P; Huber, W; Baker, J; Anders, S; Zhang, YE; Kaessm…	Kaessmann, H	N	Gene expression across mammalian organ development	N	2019	0028-0836	TURE	571(7766)	505-509	https://doi.org/10.1038/s41586-019-1338-5	research article	Mus musculus; Rattus norvegicus; Oryctolagus cuniculus; Macaca mulatta; Monodelphis domestica; Gallus gallus; Homo sapiens	7	3	amniotes	312	2	divergence time	interspecific		early conservation					whole genome	embryogenesis	In all mammal organs described, transcriptomes became less correlated to one another over time. Genes expressed in early development are more pleiotropic.	no	none
8	Wu, LJ; Ferger, KE; Lambert, JD	Lambert, Jd	N	Gene Expression Does Not Support the Developmental Hourglass Model in Three Animals with Spiralian Development	Y	2019	0737-4038	MOLECULAR BIOLOGY AND EVOLUTION	36(7)	1373-1383	https://doi.org/10.1093/molbev/msz065	research article	Crassostrea gigas; Crassostrea virginica; Haliotis discus hannai; Perinereis aibuhitensis	4	2	spiralia	688	4	divergence time	interspecific					inverse hourglass	yes	whole genome	embryogenesis	Relatively higher expression of younger genes over older genes during mid-embryogenesis in	yes	von Baer 1828; Duboule 1994; Sander 1983; Raff 1996
8	Wu, LJ; Ferger, KE; Lambert, JD	Lambert, Jd	N	Gene Expression Does Not Support the Developmental Hourglass Model in Three Animals with Spiralian Development	Y	2019	0737-4038	MOLECULAR BIOLOGY AND EVOLUTION	36(7)	1373-1383	https://doi.org/10.1093/molbev/msz065	research article	Crassostrea gigas; Crassostrea virginica; Haliotis discus hannai; Perinereis aibuhitensis	4	2	spiralia	688	4	divergence time	interspecific	inverse hourglass						whole genome	embryogenesis	Relatively higher expression of younger genes over older genes during mid-embryogenesis in	yes	von Baer 1828; Duboule 1994; Sander 1983; Raff 1996
9	Al Sayad, S; Yassin, A	Yassin, A	N	Quantifying the extent of morphological homoplasy: A phylogenetic analysis of 490 characters in Drosophila	N	2019		EVOLUTION LETTERS	3(3)	286-298	https://doi.org/10.1002/evl3.115	research article	chymomyza	56	4	Drosophila	65	1	divergence time	interspecific			hourglass					embryogenesis	Measure of homoplasy lower during middle stages of development	no	none	Morphological data used to find pattern
10	Coronado-Zamora, M; Salvador-Martinez, I; Castellano, D; Barbadilla, A; Salazar-Ciudad, I	Salazar-Ciudad, I	N	Adaptation and Conservation throughout the Drosophila melanogaster Life-Cycle	N	2019	1759-6653	GENOME BIOLOGY AND EVOLUTION	11(5)	1463-1482	https://doi.org/10.1093/gbe/evz086	research article	Drosophila melanogaster; Drosophila yakuba	2	1	D. melanogaster	11.4	1	divergence time	interspecific	hourglass						whole genome	embryogenesis	High conservation of early and mid embryogenesis genes due to high nonadaptive substitution in early embryogenesis and high adaptive substitution in late embryogenesis.	yes	von Baer 1828; Duboule 1994; Sander 1983; Raff 1996
11	Khalturin, K; Shinzato, C; Khalturina, M; Hamada, M; Fujie, M; Koyanagi, R; Kanda, M; Goto, H; Anton-Erxleben, F; Toyokawa, M; Toshino, S; Satoh, N	Satoh, N	N	Medusozoan genomes inform the evolution of the jellyfish body plan	N	2019	2397-334X	TURE ECOLOGY & EVOLUTION	3(5)	811-822	https://doi.org/10.1038/s41559-019-0853-y	research article	Aurelia aurita; Morbakka virulenta	2	1	cnidarians	471.8	3	divergence time	interspecific							whole genome	jellyfish body plan	Nematocyte-related genes represent a phylotypic gene cluster (nothing about developmental stages)	no	none
12	Ito, F; Matsumoto, T; Hirata, T	Hirata, T	N	Frequent nonrandom shifts in the temporal sequence of developmental landmark events during teleost evolutionary diversification	N	2019	1520-541X	EVOLUTION & DEVELOPMENT	21(3)	120-134	https://doi.org/10.1111/ede.12288	research article	teleosts (31)	31	4	teleosts	322	2	divergence time	interspecific			no pattern					embryogenesis	No evolutionarily conserved changes in developmental stage in organisms studied	yes	Duboule 1994; Raff 1996	Morphological data used to find pattern
15	Marletaz, F; Firbas, PN; Maeso, I; Tena, JJ; Bogdanovic, O; Perry, M; Wyatt, CDR; de la Calle-Mustienes, E; Bertrand, S; Burguera, D; Acemel, RD; van Heeringen, SJ; Naranjo, S; Herrera-Ubeda, C; Skvortsova, K; Jimenez-Gancedo, S; Aldea, D; Marquez, Y; Buono, L; Kozmikova, I; Permanyer, J; Louis, A; Albuixech-Crespo, B; Le Petillon, Y; Leon, A; Subirana, L; Balwierz, PJ; Duckett, PE; Farahani, E; …	Irimia, M	N	Amphioxus functional genomics and the origins of vertebrate gene regulation	N	2018	0028-0836	TURE	564(7734)	64-70	https://doi.org/10.1038/s41586-018-0734-6	research article	Branchiostoma lanceolatum; Xenopus tropicalis; Gallus gallus; Danio rerio; Oryzias latipes	5	2	chordates	684	4	divergence time	interspecific		hourglass					whole genome	embryogenesis	Pairwise comparisons of the amphioxus transcriptome to various vertebrate transcriptomes shows an hourglass pattern, but an earlier phylotypic period than the accepted period for vertebrates. Comparison within species of amphioxus showed high conservation after this stage.	yes	Duboule 1994
18	Yang, D; Xu, AS; Shen, P; Gao, C; Zang, JY; Qiu, C; Ouyang, HS; Jiang, Y; He, FC	He, Fc	N	A two-level model for the role of complex and young genes in the formation of organism complexity and new insights into the relationship between evolution and development	N	2018	2041-9139	EVODEVO	9(1)	22	https://doi.org/10.1186/s13227-018-0111-4	research article	Mus musculus; Gallus gallus; Danio rerio; Drosophila melanogaster; Caenorhabidis elegans	5	2	animals	797	4	divergence time	interspecific		early conservation				yes	whole genome	embryogenesis	old/highly conserved genes peaked in expression in early embryogenesis, mid-age/lmore divergent genes peaked in expression in late embryogenesis. Early conservation tends to be the conclusion when qualitative data (genes expressed or not) is used, hourglass is found when quantitative data (amount of expression) is used	yes	von Baer 1828; Duboule 1994
19	Liu, JL; Robinson-Rechavi, M	Robinson-Rechavi, M	Y	Developmental Constraints on Genome Evolution in Four Bilaterian Model Species	Y	2018	1759-6653	GENOME BIOLOGY AND EVOLUTION	10(9)	2266-2277	https://doi.org/10.1371/journal.pgen.1000311	research article	Caenorhabditus elegans; Mus muscululs; Drosophila melanogaster; Danio rerio	4	2	animals	797	4	divergence time	interspecific	hourglass						whole genome	embryogenesis	Genes expressed in mid embryogenesis tend to be under purifying selection, but younger genes with higher duplicability were expressed at later stages	yes	Sander 1983; Duboule 1994; Raff 1996; Ballard 1981
19	Liu, JL; Robinson-Rechavi, M	Robinson-Rechavi, M	Y	Developmental Constraints on Genome Evolution in Four Bilaterian Model Species	Y	2018	1759-6653	GENOME BIOLOGY AND EVOLUTION	10(9)	2266-2277	https://doi.org/10.1371/journal.pgen.1000311	research article	Caenorhabditus elegans; Mus muscululs; Drosophila melanogaster; Danio rerio	4	2	animals	797	4	divergence time	interspecific					early conservation		whole genome	embryogenesis	Genes expressed in mid embryogenesis tend to be under purifying selection, but younger genes with higher duplicability were expressed at later stages	yes	Sander 1983; Duboule 1994; Raff 1996; Ballard 1981
21	Uchida, Y; Uesaka, M; Yamamoto, T; Takeda, H; Irie, N	Irie, N	Y	Embryonic lethality is not sufficient to explain hourglass-like conservation of vertebrate embryos	N	2018	2041-9139	EVODEVO	9	7	https://doi.org/10.1186/s13227-018-0095-0	research article	Danio rerio; Xenopus laevis; Gallus gallus	3	2	vertebrates	435	3	divergence time	interspecific								developmental lethality	Found that embryos were the most sensitive to a lethal environment in early development rather than in mid-development	yes	von Baer 1828; Raff 1996	Operated on the assumption that development follows the hourglass model. Tested periods of sensitivity to lethal environment as a possible cause of the hourglass pattern.
25	Hu, HY; Uesaka, M; Guo, S; Shimai, K; Lu, TM; Li, F; Fujimoto, S; Ishikawa, M; Liu, SP; Sasagawa, Y; Zhang, GJ; Kuratani, S; Yu, JK; Kusakabe, TG; Khaitovich, P; Irie, N	Irie, N	Y	Constrained vertebrate evolution by pleiotropic genes	N	2017	2397-334X	TURE ECOLOGY & EVOLUTION	1(11)	1722-1730	https://doi.org/10.1038/s41559-017-0318-0	research article	Mus musculus; Gallus gallus; Pseudotsuga sinensis; Xenopus tropicalis; Xenopus laevis; Danio rerio; Ciona intestinalis; Branchiostoma floridae	8	3	chordates	1496	5	divergence time	interspecific		hourglass					whole genome	embryogenesis	1:1 ortholog comparison sets shows an hourglass pattern in chordates. This pattern is more stark in vertebrates, likely do to pleiotopic effects of the genes expressed in mid-embryogenesis.	yes	Duboule 1994; Raff 1996
26	Macchietto, M; Angdembey, D; Heidarpour, N; Serra, L; Rodriguez, B; El-Ali, N; Mortazavi, A	Mortazavi, A	N	Comparative Transcriptomics of Steinernema and Caenorhabditis Single Embryos Reveals Orthologous Gene Expression Convergence during Late Embryogenesis	N	2017	1759-6653	GENOME BIOLOGY AND EVOLUTION	9(10)	2681-2696	https://doi.org/10.1093/gbe/evx195	research article	Steinernema carpocapsae; Steinernema feltiae; Caenorhabiditis elegans; Caenorhabiditis angaria	4	2	nematodes	74	1	divergence time	interspecific		late conservation					whole genome	embryogenesis	Conservation of 1:1:1:1 orthologs increases through embryonic development, hourglass pattern not apparent until one considers post-embryonic development	yes	von Baer 1828; Duboule 1994
27	Malik, A; Gildor, T; Sher, N; Layous, M; De-Leon, SB	De-Leon, Sb	Y	Parallel embryonic transcriptional programs evolve under distinct constraints and may enable morphological conservation amidst adaptation	Y	2017	0012-1606	DEVELOPMENTAL BIOLOGY	430(1)	202-213	https://doi.org/10.1016/j.ydbio.2017.07.019	research article	Paracentrotus lividus; Strongylocentrotus purpuratus	2	1	sea urchins	53.9	1	divergence time	interspecific		late conservation					housekeeping genes	embryogenesis	Hourglass pattern is found from expression correlations when developmental genes are isolated, funnel pattern is found when housekeeping genes are isolated, whole transcriptome shows a slight hourglass pattern	yes	Raff 1996
27	Malik, A; Gildor, T; Sher, N; Layous, M; De-Leon, SB	De-Leon, Sb	Y	Parallel embryonic transcriptional programs evolve under distinct constraints and may enable morphological conservation amidst adaptation	Y	2017	0012-1606	DEVELOPMENTAL BIOLOGY	430(1)	202-213	https://doi.org/10.1016/j.ydbio.2017.07.019	research article	Paracentrotus lividus; Strongylocentrotus purpuratus	2	1	sea urchins	53.9	1	divergence time	interspecific		hourglass					devlopmental genes	embryogenesis	Hourglass pattern is found from expression correlations when developmental genes are isolated, funnel pattern is found when housekeeping genes are isolated, whole transcriptome shows a slight hourglass pattern	yes	Raff 1996
34	Bloomquist, RF; Fowler, TE; Sylvester, JB; Miro, RJ; Streelman, JT	Streelman, Jt	N	A compendium of developmental gene expression in Lake Malawi cichlid fishes	N	2017	1471-213X	BMC DEVELOPMENTAL BIOLOGY	17(1)	3	https://doi.org/10.1186/s12861-017-0146-0	research article	Metriaclima zebra, Petrotilapia chitimba	2	1	Lake Malawi cichlids			unknown	interspecific							Bone morphogenetic protein , Fibroblast growth factor , Hedgehog , Notch and Wingless signaling pathways, genes involved in neurogenesis, calcium and endocrine signaling, stem cell biology, homeobox factors	embryogenesis	Displays localization of select genes throughout development	no	none
36	Xu, F; Domazet-Loso, T; Fan, DD; Dunwell, TL; Li, L; Fang, XD; Zhang, GF	Zhang, Gf	N	High expression of new genes in trochophore enlightening the ontogeny and evolution of trochozoans	N	2016	2045-2322	SCIENTIFIC REPORTS	6	34664	https://doi.org/10.1038/srep34664	research article	Crassostra gigas; Haliotis discus hannai; Perinereis aibuhitensis	3	2	trochozoans	628	4	divergence time	interspecific					hourglass	yes	whole genome	embryogenesis	trochophore stage (near middle) of development determined to have oldest transcriptomic age across species	yes	Duboule 1994
42	Crombach, A; Wotton, KR; Jimenez-Guri, E; Jaeger, J	Jaeger, J	Y	Gap Gene Regulatory Dynamics Evolve along a Genotype Network	N	2016	0737-4038	MOLECULAR BIOLOGY AND EVOLUTION	33(5)	1293-1307	https://doi.org/10.1093/molbev/msw013	research article	Drosophila melanogaster; Megaselia abdita	2	1	dipterans	115	2	divergence time	interspecific				hourglass			gap genes	embryogenesis	Patterning of gap gene expression demonstrates that their regulation of other regulatory genes help preserve a regulatory hourglass in flies	yes	Duboule 1994; Raff 1996; Sander 1983; Seidel 1960
44	Bogdanovic, O; Smits, AH; Mustienes, ED; Tena, JJ; Ford, E; Williams, R; Senanayake, U; Schultz, MD; Hontelez, S; van Kruijsbergen, I; Rayon, T; Gnerlich, F; Carell, T; Veenstra, GJC; Manzanares, M; Sauka-Spengler, T; Ecker, JR; Vermeulen, M; Gomez-Skarmeta, JL; Lister, R	Lister, R	N	Active D demethylation at enhancers during the vertebrate phylotypic period	Y	2016	1061-4036	TURE GENETICS	48(4)	417-426	https://doi.org/10.1038/ng.3522	research article	Danio rerio; Xenopus tropicalis, Mus musculus	3	2	vertebrates	435	3	divergence time	interspecific		hourglass					whole genome	embryogenesis	Phylotypic stage coincides with determination of body plan and organogenesis; also coincides with rapid demethylation of enhancers for conserved developmental genes	no	none
44	Bogdanovic, O; Smits, AH; Mustienes, ED; Tena, JJ; Ford, E; Williams, R; Senanayake, U; Schultz, MD; Hontelez, S; van Kruijsbergen, I; Rayon, T; Gnerlich, F; Carell, T; Veenstra, GJC; Manzanares, M; Sauka-Spengler, T; Ecker, JR; Vermeulen, M; Gomez-Skarmeta, JL; Lister, R	Lister, R	N	Active D demethylation at enhancers during the vertebrate phylotypic period	Y	2016	1061-4036	TURE GENETICS	48(4)	417-426	https://doi.org/10.1038/ng.3522	research article	Danio rerio; Xenopus tropicalis, Mus musculus	3	2	vertebrates	435	3	divergence time	interspecific				hourglass			whole genome	embryogenesis	Phylotypic stage coincides with determination of body plan and organogenesis; also coincides with rapid demethylation of enhancers for conserved developmental genes	no	none
45	Levin, M; Anavy, L; Cole, AG; Winter, E; Mostov, N; Khair, S; Senderovich, N; Kovalev, E; Silver, DH; Feder, M; Fernandez-Valverde, SL; Nakanishi, N; Simmons, D; Simakov, O; Larsson, T; Liu, SY; Jerafi-Vider, A; Yaniv, K; Ryan, JF; Martindale, MQ; Rink, JC; Arendt, D; Degnan, SM; Degnan, BM; Hashimshony, T; Yanai, I	Yanai, I	Y	The mid-developmental transition and the evolution of animal body plans	N	2016	0028-0836	TURE	531(7596)	637-641	https://doi.org/10.1038/nature16994	research article	Platynereis dumerilii; Schmidtea polychroa; Hypsibius dujardini; Drosophila melanogaster; Strongylocentrotus purpuratus; Danio rerio; Nematostella vectensis; Mnemiopsis leidyi; Caenorhabiditus elegans; Amphimedon queenslandica	10	3	animals	902	5	divergence time	interspecific		inverse hourglass						embryogenesis	Transcriptional hourglass found within smaller lineages (phyla); across groups of metazoans inverse hourglass pattern found	yes	Sander 1983; Raff 1996; Ballard 1981
47	Koziol, U; Jarero, F; Olson, PD; Brehm, K	Brehm, K	N	Comparative analysis of Wnt expression identifies a highly conserved developmental transition in flatworms	N	2016	1741-7007	BMC BIOLOGY	14(1)	10	https://doi.org/10.1186/s12915-016-0233-x	research article	Echinococcus multilocularis; Hymenolepis microstoma	2	1	tapeworms			unresolved	interspecific		hourglass					gene markers of AP polarity (including Wnt ligands & inhibitors)	embryogenesis	Highest conservation levels detected in mid-embryogenesis, during establishment of body plan	no	none
50	Kratochwil, CF; Geissler, L; Irisarri, I; Meyer, A	Meyer, A	N	Molecular Evolution of the Neural Crest Regulatory Network in Ray-Finned Fish	Y	2015	1759-6653	GENOME BIOLOGY AND EVOLUTION	7(11)	3033-3046	https://doi.org/10.1093/gbe/evv200	research article	Latimeria chalumnae; Lepisosteus ocultaus; Danio rerio; Astyanax mexicanus; Gadus morhua; Tetraodon nigroviridus; Takifugu rubripes; Gasterosteus aculeatus; Oryzias latipes; Xiphophorus maculatus; Amphilophus citrinellus; Oreochromis niloticus; Neoloamprologus brichardi; Astatotilapia burtoni; Metriaclima zebra; Pundamilia myererei	16	4	bony fish	435	3	divergence time	interspecific				hourglass			genes related to neural crest development	embryogenesis	Lowest dN/dS ratio and highest conservation noted in mid-embryogenesis	no	none
50	Kratochwil, CF; Geissler, L; Irisarri, I; Meyer, A	Meyer, A	N	Molecular Evolution of the Neural Crest Regulatory Network in Ray-Finned Fish	Y	2015	1759-6653	GENOME BIOLOGY AND EVOLUTION	7(11)	3033-3046	https://doi.org/10.1093/gbe/evv200	research article	Latimeria chalumnae; Lepisosteus ocultaus; Danio rerio; Astyanax mexicanus; Gadus morhua; Tetraodon nigroviridus; Takifugu rubripes; Gasterosteus aculeatus; Oryzias latipes; Xiphophorus maculatus; Amphilophus citrinellus; Oreochromis niloticus; Neoloamprologus brichardi; Astatotilapia burtoni; Metriaclima zebra; Pundamilia myererei	16	4	bony fish	435	3	divergence time	interspecific	hourglass						genes related to neural crest development	embryogenesis	Lowest dN/dS ratio and highest conservation noted in mid-embryogenesis	no	none
58	Cheng, XJ; Hui, JHL; Lee, YY; Law, PTW; Kwan, HS	Kwan, Hs	N	A "Developmental Hourglass" in Fungi	N	2015	0737-4038	MOLECULAR BIOLOGY AND EVOLUTION	32(6)	1556-1566	https://doi.org/10.1093/molbev/msv047	research article	Coprinopsis cinerea	1		transcriptomic age			comparative	comparative					hourglass	yes	protein-coding genes	embryogenesis	dN/dS ratios and transcriptomic age show YFB stage as "waist" in hourglass of fungal development; this occurs later than the "waist" found in plants and animals	yes	von Baer 1828; Duboule 1994; Raff 1996
60	Drost, HG; Gabel, A; Grosse, I; Quint, M	Quint, M	Y	Evidence for Active Maintenance of Phylotranscriptomic Hourglass Patterns in Animal and Plant Embryogenesis	N	2015	0737-4038	MOLECULAR BIOLOGY AND EVOLUTION	32(5)	1221-1231	https://doi.org/10.1093/molbev/msv012	research article	Danio rerio; Arabidopsis thaliana; Drosophila melanogaster	1		transcriptomic age			comparative	comparative					hourglass	yes	whole and partial genome		Novel statistical test of early conservation or hourglass model using TAI found support of hourglass model in all three species	yes	von Baer 1828; Duboule 1994; Raff 1996; Sander 1983
61	Furness, AI; Reznick, DN; Springer, MS; Meredith, RW	Meredith, Rw	N	Convergent evolution of alternative developmental trajectories associated with diapause in African and South American killifish	N	2015	0962-8452	PROCEEDINGS OF THE ROYAL SOCIETY B-BIOLOGICAL SCIENCES	282(1802)	20142189	https://doi.org/10.1098/rspb.2014.2189	research article	Annual killifish (269 species)	269	5	cyprinodontiformes	120	2	divergence time	interspecific	inverse hourglass						seven mitochondrial, two nuclear genes	embryogenesis	Genes expressed in waist of hourglass still subject to selection	yes	Raff 1996; Duboule 1994
62	Paps, J; Xu, F; Zhang, GF; Holland, PWH	Holland, Pwh	N	Reinforcing the Egg-Timer: Recruitment of Novel Lophotrochozoa Homeobox Genes to Early and Late Development in the Pacific Oyster	N	2015	1759-6653	GENOME BIOLOGY AND EVOLUTION	7(3)	677-688	https://doi.org/10.1093/gbe/evv018	research article	Lottia gigantea; Capitella teleta; Helobdella robusta; Adineta vaga; Pinctada fucata; Echinococcus granulosus; Branchiostoma floridae; Tribolium castaneum; Schistosoma mansoni	9	3	lophotrochozoans	824	4	divergence time	interspecific		hourglass					Hox genes	embryogenesis	lophotrochozoan-specific Hox genes were expressed in either early or late development, rarely mid-	yes	Raff 1996; Duboule 1994
63	Hu, D; Young, NM; Li, X; Xu, YH; Hallgrimsson, B; Marcucio, RS	Marcucio, Rs	Y	A dynamic Shh expression pattern, regulated by SHH and BMP signaling, coordinates fusion of primordia in the amniote face	N	2015	0950-1991	DEVELOPMENT	142(80)	3769-3780	https://doi.org/10.1242/dev.114835	research article	Gallus gallus; Mus musculus	2	1	amniotes	318	2	divergence time	interspecific			hourglass					embryogenesis	Morphological similarity highest in mid-embryogenesis between chicks and mice	no	none
64	Wotton, KR; Jimenez-Guri, E; Crombach, A; Janssens, H; Alcaine-Colet, A; Lemke, S; Schmidt-Ott, U; Jaeger, J	Jaeger, J	Y	Quantitative System Drift Compensates for Altered Maternal Inputs to the Gap Gene Network of the Scuttle Fly Megaselia abdita	N	2015	2050-084X	ELIFE	4	e04785	https://doi.org/10.7554/eLife.04785	research article	Megaselia abdita; Drosophila melanogaster	2	1	dipterans	115	2	divergence time	interspecific				hourglass			gap genes	embryogenesis	Qualitative expression stucture of gap genes is same in dipteran lineages, but differences in regulatory interactions propogate the developmental hourglass observed	yes	Duboule 1994; Raff 1996; Sander 1983; Seidel 1960
68	Ninova, M; Ronshaugen, M; Griffiths-Jones, S	Griffiths-Jones, S	Y	Conserved Temporal Patterns of MicroR Expression in Drosophila Support a Developmental Hourglass Model	N	2014	1759-6653	GENOME BIOLOGY AND EVOLUTION	6(9)	2459-2467	https://doi.org/10.1093/gbe/evu183	research article	Drosophila melanogaster; Drosophila virilis	2	1	Drosophila	43	1	divergence time	interspecific				hourglass			mi-Rs	embryogenesis	mid-embryonic period between gastrulation and segmentation is the period of highest mi-R expression similarity between two species	yes	von Baer 1828; Duboule 1994; Raff 1996; Sander 1983
70	Tena, JJ; Gonzalez-Aguilera, C; Fernandez-Minan, A; Vazquez-Marin, J; Parra-Acero, H; Cross, JW; Rigby, PWJ; Carvajal, JJ; Wittbrodt, J; Gomez-Skarmeta, JL; Martinez-Morales, JR	Martinez-Morales, Jr	N	Comparative epigenomics in distantly related teleost species identifies conserved cis-regulatory nodes active during the vertebrate phylotypic period	Y	2014	1088-9051	GENOME RESEARCH	24(7)	1075-1085	https://doi.org/10.1101/gr.163915.113	research article	Oryzias latipes; Danio rerio	2	1	teleosts	224	2	divergence time	interspecific				hourglass				embryogenesis	Conserved regulatory regions found between species studied during the phylotypic period	yes	Duboule 1994; Raff 1996
70	Tena, JJ; Gonzalez-Aguilera, C; Fernandez-Minan, A; Vazquez-Marin, J; Parra-Acero, H; Cross, JW; Rigby, PWJ; Carvajal, JJ; Wittbrodt, J; Gomez-Skarmeta, JL; Martinez-Morales, JR	Martinez-Morales, Jr	N	Comparative epigenomics in distantly related teleost species identifies conserved cis-regulatory nodes active during the vertebrate phylotypic period	Y	2014	1088-9051	GENOME RESEARCH	24(7)	1075-1085	https://doi.org/10.1101/gr.163915.113	research article	Oryzias latipes; Danio rerio	2	1	teleosts	224	2	divergence time	interspecific		hourglass						embryogenesis	Conserved regulatory regions found between species studied during the phylotypic period	yes	Duboule 1994; Raff 1996
71	Ninova, M; Ronshaugen, M; Griffiths-Jones, S	Griffiths-Jones, S	Y	Fast-evolving microRs are highly expressed in the early embryo of Drosophila virilis	N	2014	1355-8382	R	20(3)	360-372	https://doi.org/10.1073/pnas.0508823102	research article	Drosophila melanogaster; Drosophila virilis	2	1	Drosophila	43	1	divergence time	interspecific				no pattern			microRs	embryogenesis	microRs do not follow the hourglass expression pattern throughout development that protein-coding genes do	yes	Raff 1996
74	de Mendoza, A; Sebe-Pedros, A; Sestak, MS; Matejcic, M; Torruella, G; Domazet-Loso, T; Ruiz-Trillo, I	Ruiz-Trillo, I	N	Transcription factor evolution in eukaryotes and the assembly of the regulatory toolkit in multicellular lineages	N	2013	0027-8424	PROCEEDINGS OF THE TIOL ACADEMY OF SCIENCES OF THE UNITED STATES OF AMERICA	110(50)	E4858-E4866	https://doi.org/10.1073/pnas.1311818110	research article	Danio rerio; Drosophila melanogaster; Arabidopsis thaliana; Nuclearia sp.; Ministeria vibrans; Pirum gemmatta; Abeoforma whisleri; Amoebidium parasiticum; Corallochytrium limacisporum	9	3	eukaryotes	1496	5	divergence time	interspecific		hourglass				yes	Transcription factors	embryogenesis	Older transcription factors tend to be expressed in mid-embryogenesis	no	none
76	Andrews, RM; Brandley, MC; Greene, VW	Greene, Vw	N	Developmental sequences of squamate reptiles are taxon specific	N	2013	1520-541X	EVOLUTION & DEVELOPMENT	15(5)	326-343	https://doi.org/10.1111/ede.12042	research article	Calotes versicolor; Agama impalearis ; Furcifer lateralis; Chamaeleo calyptratus; Oedura lesueurii; Strophurus williamsi ; Eublepharis macularius; Chondrodactylus turneri; Gehyra variegata; Nothobachia ablephara; Calyptommatus sinebrachiatus; Zootoca (Lacerta) vivipara; Liolaemus gravenhorstii; Liolaemus tenuis (Liolaemus lineomaculatus , FJ356740); Uta stansburiana; Anolis sagrei; Mabuya sp .; V…	19	4	squamate reptiles	201	2	divergence time	interspecific			hourglass					embryogenesis	Sequence of developmental events according to development of morphological characters most conserved in mid-embryogenesis	yes	Raff 1996
79	Schep, AN; Adryan, B	Adryan, B	N	A Comparative Analysis of Transcription Factor Expression during Metazoan Embryonic Development	Y	2013	1932-6203	PLOS ONE	8(6)	e66826	https://doi.org/10.1371/journal.pone.0066826	research article	Danio rerio; Xenopus tropicalis; Ciona intestinalis; Drosophila melanogaster; Anopheles gambiae; Caenorhabditis elegans	2	1	animals	433	3	divergence time	interspecific		hourglass					Transcription factors	embryogenesis	Comparison of Danio and Xenopus only. Transcription factor expression was generally similar between species, and increased after early development. Only D. rerio and X. tropicalis had a single period of higher TF expression similarity, whereas other animal pairs had multiple or no periods of higher similarity	yes	Seidel 1960; Duboule 1994
79	Schep, AN; Adryan, B	Adryan, B	N	A Comparative Analysis of Transcription Factor Expression during Metazoan Embryonic Development	Y	2013	1932-6203	PLOS ONE	8(6)	e66826	https://doi.org/10.1371/journal.pone.0066826	research article	Danio rerio; Xenopus tropicalis; Ciona intestinalis; Drosophila melanogaster; Anopheles gambiae; Caenorhabditis elegans	6	3	animals	797	4	divergence time	interspecific		no pattern					Transcription factors	embryogenesis	Transcription factor expression was generally similar between species, and increased after early development. Only D. rerio and X. tropicalis had a single period of higher TF expression similarity, whereas other animal pairs had multiple or no periods of higher similarity	yes	Seidel 1960; Duboule 1994
80	Wang, Z; Pascual-Anaya, J; Zadissa, A; Li, WQ; Niimura, Y; Huang, ZY; Li, CY; White, S; Xiong, ZQ; Fang, DM; Wang, B; Ming, Y; Chen, Y; Zheng, Y; Kuraku, S; Pignatelli, M; Herrero, J; Beal, K; Nozawa, M; Li, QY; Wang, J; Zhang, HY; Yu, LL; Shigenobu, S; Wang, JY; Liu, JN; Flicek, P; Searle, S; Wang, J; Kuratani, S; Yin, Y; Aken, B; Zhang, GJ; Irie, N	Irie, N	Y	The draft genomes of soft-shell turtle and green sea turtle yield insights into the development and evolution of the turtle-specific body plan	N	2013	1061-4036	TURE GENETICS	45	701-706	https://doi.org/10.1038/ng.2615	research article	Pelodiscus sinensis; Chelonia mydas	2	1	turtles	175	2	divergence time	interspecific		hourglass					whole genome	embryogenesis	Softshell turtle development stage TK11 has highest gene expression profile similarity to the commonly accepted phylotypic period in chickens	yes	von Baer 1828; Duboule 1994; Raff 1996
81	Tian, XJ; Strassmann, JE; Queller, DC	Queller, Dc	N	Dictyostelium Development Shows a Novel Pattern of Evolutionary Conservation	Y	2013	0737-4038	MOLECULAR BIOLOGY AND EVOLUTION	30(4)	977-984	https://doi.org/10.1093/molbev/mst007	research article	Dictyostelium discoideum; Dictyostelium purpureum	2	1	Dictyostelium	400	3	divergence time	interspecific	late conservation						whole genome	embryogenesis	Conservation highest and evolvability weakest in late development, suggesting that organisms that do not have high developmental modularity follow a late conservation model	yes	von Baer 1828; Sander 1983; Raff 1996
81	Tian, XJ; Strassmann, JE; Queller, DC	Queller, Dc	N	Dictyostelium Development Shows a Novel Pattern of Evolutionary Conservation	Y	2013	0737-4038	MOLECULAR BIOLOGY AND EVOLUTION	30(4)	977-984	https://doi.org/10.1093/molbev/mst007	research article	Dictyostelium discoideum; Dictyostelium purpureum	2	1	Dictyostelium	400	3	divergence time	interspecific		late conservation					whole genome	embryogenesis	Conservation highest and evolvability weakest in late development, suggesting that organisms that do not have high developmental modularity follow a late conservation model	yes	von Baer 1828; Sander 1983; Raff 1996
83	Piasecka, B; Lichocki, P; Moretti, S; Bergmann, S; Robinson-Rechavi, M	Robinson-Rechavi, M	Y	The Hourglass and the Early Conservation Models-Co-Existing Patterns of Developmental Constraints in Vertebrates	Y	2013	1553-7404	PLOS GENETICS	9(4)	e1003476	https://doi.org/10.1371/journal.pgen.1003476	research article	Danio rerio	1		transcriptomic age	0		comparative	comparative					early conservation	yes	whole genome		Slightly, but non-significant, increase in dn/ds mid-embryogenesis. Gene expression comparison between mouse and zebrafish is inconclusive. More highly conserved regulatory regions associated with genes overexpressed mid-embryogenesis. Older genes early and young genes late in embryogenesis.	yes	von Baer 1828; Seidel 1960; Sander 1983; Elinson 1987; Duboule 1994; Raff 1996
83	Piasecka, B; Lichocki, P; Moretti, S; Bergmann, S; Robinson-Rechavi, M	Robinson-Rechavi, M	Y	The Hourglass and the Early Conservation Models-Co-Existing Patterns of Developmental Constraints in Vertebrates	Y	2013	1553-7404	PLOS GENETICS	9(4)	e1003476	https://doi.org/10.1371/journal.pgen.1003476	research article	Danio rerio	1		transcriptomic age	0		comparative	comparative				hourglass		yes	whole genome		Slightly, but non-significant, increase in dn/ds mid-embryogenesis. Gene expression comparison between mouse and zebrafish is inconclusive. More highly conserved regulatory regions associated with genes overexpressed mid-embryogenesis. Older genes early and young genes late in embryogenesis.	yes	von Baer 1828; Seidel 1960; Sander 1983; Elinson 1987; Duboule 1994; Raff 1996
85	Mensch, J; Serra, F; Lavagnino, NJ; Dopazo, H; Hasson, E	Hasson, E	N	Positive Selection in Nucleoporins Challenges Constraints on Early Expressed Genes in Drosophila Development	N	2013	1759-6653	GENOME BIOLOGY AND EVOLUTION	5(11)	2231-2241	https://doi.org/10.1093/gbe/evt156	research article	Drosophila melanogaster; Drosophila simulans	2	1	Drosophila	4.7	1	divergence time	interspecific	hourglass						whole genome	embryogenesis	Early zygotic genes (expressed in mid-development) subject to the most evolutionary constraint	yes	Raff 1996
86	Quint, M; Drost, HG; Gabel, A; Ullrich, KK; Bonn, M; Grosse, I	Grosse, I	N	A transcriptomic hourglass in plant embryogenesis	Y	2012	0028-0836	TURE	490	98-101	https://doi.org/10.1038/nature11394	research article	Arabidopsis thaliana	1		transcriptomic age;sequence divergence			comparative	comparative					hourglass	yes	whole genome	embryogenesis	TAI and sequence divergence measures show that A. thaliana displays a molecular hourglass during embryonic development where there may not be a morphological hourglass	yes	von Baer 1828; Sander 1983; Duboule 1994; Raff 1996
86	Quint, M; Drost, HG; Gabel, A; Ullrich, KK; Bonn, M; Grosse, I	Grosse, I	N	A transcriptomic hourglass in plant embryogenesis	Y	2012	0028-0836	TURE	490	98-101	https://doi.org/10.1038/nature11394	research article	Arabidopsis thaliana	1		transcriptomic age;sequence divergence			comparative	comparative	hourglass					yes	whole genome	embryogenesis	TAI and sequence divergence measures show that A. thaliana displays a molecular hourglass during embryonic development where there may not be a morphological hourglass	yes	von Baer 1828; Sander 1983; Duboule 1994; Raff 1996
90	Levin, M; Hashimshony, T; Wagner, F; Yanai, I	Yanai, I	Y	Developmental Milestones Punctuate Gene Expression in the Caenorhabditis Embryo	Y	2012	1534-5807	DEVELOPMENTAL CELL	22(5)	1101-1108	https://doi.org/10.1016/j.devcel.2012.04.004	research article	Caenorhabditis elegans; Caenorhabditis briggsae; Caenorhabditis brenneri; Caenorhabditis remanei; Caenorhabditis japonica	5	2	Caenorhabditis	60	1	divergence time	interspecific				hourglass			protein-coding genes	embryogenesis	All species show regulatory resistance to species-specific developmental programs at mid-embryonic stages	yes	Raff 1996
90	Levin, M; Hashimshony, T; Wagner, F; Yanai, I	Yanai, I	Y	Developmental Milestones Punctuate Gene Expression in the Caenorhabditis Embryo	Y	2012	1534-5807	DEVELOPMENTAL CELL	22(5)	1101-1108	https://doi.org/10.1016/j.devcel.2012.04.004	research article	Caenorhabditis elegans; Caenorhabditis briggsae; Caenorhabditis brenneri; Caenorhabditis remanei; Caenorhabditis japonica	5	2	Caenorhabditis	60	1	divergence time	interspecific		hourglass					protein-coding genes	embryogenesis	All species show regulatory resistance to species-specific developmental programs at mid-embryonic stages	yes	Raff 1996
100	Gline, SE; Nakamoto, A; Cho, SJ; Chi, C; Weisblat, DA	Weisblat, Da	N	Lineage analysis of micromere 4d, a super-phylotypic cell for Lophotrochozoa, in the leech Helobdella and the sludgeworm Tubifex	Y	2011	0012-1606	DEVELOPMENTAL BIOLOGY	353(1)	120-133	https://doi.org/10.1016/j.ydbio.2011.01.031	research article	Helobdella sp.; Tubifex tubifex	2	1	spiralia	320	2	divergence time	interspecific		early conservation						embryogenesis	Spiralians have increasingly different cell type distributions from early development-on	no	none
100	Gline, SE; Nakamoto, A; Cho, SJ; Chi, C; Weisblat, DA	Weisblat, Da	N	Lineage analysis of micromere 4d, a super-phylotypic cell for Lophotrochozoa, in the leech Helobdella and the sludgeworm Tubifex	Y	2011	0012-1606	DEVELOPMENTAL BIOLOGY	353(1)	120-133	https://doi.org/10.1016/j.ydbio.2011.01.031	research article	Helobdella sp.; Tubifex tubifex	2	1	spiralia	320	2	divergence time	interspecific			early conservation					embryogenesis	Spiralians have increasingly different cell type distributions from early development-on	no	none
101	Irie, N; Kuratani, S	Kuratani, S	N	Comparative transcriptome analysis reveals vertebrate phylotypic period during organogenesis	N	2011	2041-1723	TURE COMMUNICATIONS	2	248	https://doi.org/10.1038/ncomms1248	research article	Mus musculus; Xenopus laevis; Gallus gallus; Danio rerio	4	2	vertebrates	433	3	divergence time	interspecific		hourglass						embryogenesis	Transcriptome similarity highest between organisms during mid-embryonic pharyngula stage	yes	von Baer 1828; Ballard 1981; Duboule 1994
103	Kalinka, AT; Varga, KM; Gerrard, DT; Preibisch, S; Corcoran, DL; Jarrells, J; Ohler, U; Bergman, CM; Tomancak, P	Tomancak, P	N	Gene expression divergence recapitulates the developmental hourglass model	Y	2010	0028-0836	TURE	468	811-814	https://doi.org/10.1038/nature09634	research article	Drosophila melanogaster; Drosophila simulans; Drosophila ananassae; Drosophila persimilis; Drosophila pseudoobscura; Drosophila virilis	6	3	Drosophila	50	1	divergence time	interspecific			hourglass				whole genome	embryogenesis	Most transcriptomically conserved period of development corresponds with the mid-developmental conservation of morphology. The most conserved genes are developmentally relevant.	yes	von Baer 1828; Sander 1976; Sander 1983; Duboule 1994; Raff 1996
103	Kalinka, AT; Varga, KM; Gerrard, DT; Preibisch, S; Corcoran, DL; Jarrells, J; Ohler, U; Bergman, CM; Tomancak, P	Tomancak, P	N	Gene expression divergence recapitulates the developmental hourglass model	Y	2010	0028-0836	TURE	468	811-814	https://doi.org/10.1038/nature09634	research article	Drosophila melanogaster; Drosophila simulans; Drosophila ananassae; Drosophila persimilis; Drosophila pseudoobscura; Drosophila virilis	6	3	Drosophila	50	1	divergence time	interspecific		hourglass					whole genome	embryogenesis	Most transcriptomically conserved period of development corresponds with the mid-developmental conservation of morphology. The most conserved genes are developmentally relevant.	yes	von Baer 1828; Sander 1976; Sander 1983; Duboule 1994; Raff 1996
104	Domazet-Loso, T; Tautz, D	Tautz, D	N	A phylogenetically based transcriptome age index mirrors ontogenetic divergence patterns	N	2010	0028-0836	TURE	468	815-818	https://doi.org/10.1038/nature09632	research article	Danio rerio	1		transcriptomic age			comparative	comparative					hourglass	yes	whole genome	embryogenesis	Oldest genes are expressed during mid-development, marking the phylotypic stage.	yes	Sander 1983; Duboule 1994; Raff 1996
105	Yassin, A; Lienau, EK; Narechania, A; DeSalle, R	Desalle, R	N	Catching the phylogenic history through the ontogenic hourglass: a phylogenomic analysis of Drosophila body segmentation genes	N	2010	1520-541X	EVOLUTION & DEVELOPMENT	12(3)	288-295	https://doi.org/10.1111/j.1525-142X.2010.00414.x	research article	Drosophila melanogaster; Drosophila simulans; Drosophila sechellia; Drosophila yakuba; Drosophila erecta; Drosophila ananassae; Drosophila pseudobscura; Drosophila persimilis; Drosophila willistoni; Drosophila grimshawi; Drosophila virilis; Drosophila mojavensis	12	4	Drosophila	11.4	1	divergence time	interspecific		hourglass					51 developmental genes	embryogenesis	Statistical analysis of phylogenetic relationships and synapomorphies shows strong support for the hourglass model	yes	von Baer 1828; Raff 1996; Sander 1983
108	Artieri, CG; Singh, RS	Singh, Rs	Y	Molecular evidence for increased regulatory conservation during metamorphosis, and against deleterious cascading effects of hybrid breakdown in Drosophila	N	2010	1741-7007	BMC BIOLOGY	8	26	https://doi.org/10.1186/1741-7007-8-26	research article	Drosophila melanogaster; Drosophila sechellia; Drosophila simulans;	2	1	Drosophila	5.9	1	divergence time	interspecific		hourglass					10000 assorted genes	embryogenesis	nucleotide sequence and expression level of genes follows an early hourglass model of conservation	yes	von Baer 1828; Raff 1996
111	Comte, A; Roux, J; Robinson-Rechavi, M	Robinson-Rechavi, M	Y	Molecular signaling in zebrafish development and the vertebrate phylotypic period	Y	2010	1520-541X	EVOLUTION & DEVELOPMENT	12(2)	144-146	https://doi.org/10.1111/j.1525-142X.2010.00400.x	research article	Danio rerio; mouse	2	1	vertebrates	433	3	divergence time	interspecific					early conservation	yes	whole genome	embryogenesis	Interactions (small and large-scale) are highly conserved during the phylotypic period; conservation of miR and signal transduction cascade regulatory processes early in development may lead to morphological phylotypic period	yes	Duboule 1994; Raff 1996
111	Comte, A; Roux, J; Robinson-Rechavi, M	Robinson-Rechavi, M	Y	Molecular signaling in zebrafish development and the vertebrate phylotypic period	Y	2010	1520-541X	EVOLUTION & DEVELOPMENT	12(2)	144-146	https://doi.org/10.1111/j.1525-142X.2010.00400.x	research article	Danio rerio; mouse	2	1	vertebrates	433	3	divergence time	interspecific				no pattern		yes	whole genome	embryogenesis	Interactions (small and large-scale) are highly conserved during the phylotypic period; conservation of miR and signal transduction cascade regulatory processes early in development may lead to morphological phylotypic period	yes	Duboule 1994; Raff 1996
112	Artieri, CG; Haerty, W; Singh, RS	Singh, Rs	Y	Ontogeny and phylogeny: molecular signatures of selection, constraint, and temporal pleiotropy in the development of Drosophila	N	2009	1741-7007	BMC BIOLOGY	7(3)	42	https://doi.org/10.1186/1741-7007-7-42	research article	Drosophila melanogaster; Drosophila simulans; Drosophila sechellia; Drosophila yakuba; Drosophila erecta; Drosophila ananassae	6	3	Drosophila	11.4	1	divergence time	interspecific	early conservation						whole genome	embryogenesis	Assuming conservation of molecular processes during development occurs according to the hourglass model, the purifying selection these processes are under are due to the need for developmental constraint.	yes	von Baer 1828; Sander 1983; Raff 1996
119	Cruickshank, T; Wade, MJ	Wade, Mj	Y	Microevolutionary support for a developmental hourglass: gene expression patterns shape sequence variation and divergence in Drosophila	N	2008	1520-541X	EVOLUTION & DEVELOPMENT	10(5)	583-590	https://doi.org/10.1111/j.1525-142X.2008.00273.x	research article	Drosophila melanogaster; Drosophila simulans	2	1	Drosophila	4.7	1	divergence time	interspecific	no pattern						maternal effect genes	embryogenesis	Sequence variation in maternal effect genes showed no phylotypic stage	yes	Sander 1983; Duboule 1994; Raff 1996
121	Irie, N; Sehara-Fujisawa, A	Sehara-Fujisawa, A	N	The vertebrate phylotypic stage and an early bilaterian-related stage in mouse embryogenesis defined by genomic information	N	2007	1741-7007	BMC BIOLOGY	5	1	https://doi.org/10.1186/1741-7007-5-1	research article	Mus musculus	15	4	vertebrates	797	4	divergence time	interspecific		hourglass					protein-coding genes	embryogenesis	Comparison with other vertebrates, gene ontology data, and expressed sequence tag data all reveal a period of constraint in mid-embryogenesis in mice	yes	von Baer 1828; Seidel 1960; Sander 1983; Elinson 1987; Ballard 1981; Duboule 1994; Raff 1996
122	Demuth, JP; Wade, MJ	Wade, Mj	Y	Maternal expression increases the rate of bicoid evolution by relaxing selective constraint	N	2007	0016-6707	GENETICA	129	37-43	https://doi.org/10.1007/s10709-006-0031-4	research article	arthropods (24)	24	4	arthropods	583	4	divergence time	interspecific	hourglass						Hox3, bcd, zen and zen 2	embryogenesis	Low constraint on early-expressed maternal effect genes lead to the early divergence characteristic of the hourglass model. Then, expression of highly constrained zygotic genes takes over, and finally, less constrained sex-specific zygotic genes cause late divergence during development	yes	Duboule 1994; Raff 1996
128	Davis, JC; Brandman, O; Petrov, DA	Petrov, Da	N	Protein evolution in the context of Drosophila development	N	2005	0022-2844	JOURL OF MOLECULAR EVOLUTION	60	774-785	https://doi.org/10.1007/s00239-004-0241-2	research article	Drosophila melanogaster; Drosophila pseudoobscura	2	1	Drosophia	33	1	divergence time	interspecific		hourglass					whole genome	embryogenesis	Low rate of evolution in genes expressed during mid-embryogenesis	yes	Raff 1996
130	Hazkani-Covo, E; Wool, D; Graur, D	Graur, D	N	In search of the vertebrate phylotypic stage: A molecular examination of the developmental hourglass model and von Baer's third law	Y	2005	1552-5007	JOURL OF EXPERIMENTAL ZOOLOGY PART B-MOLECULAR AND DEVELOPMENTAL EVOLUTION	304B(2)	150-158	https://doi.org/10.1002/jez.b.21033	research article	Homo sapiens; Mus musculus	2	1	mammals	89	1	divergence time	interspecific		hourglass					whole genome	embryogenesis	Genes expressed starting at particular developmental stages and genes expressed solely at particular developmental stages showed highest similarity during mid-embryogenesis	yes	von Baer 1828; Seidel 1960; Ballard 1981; Sander 1983; Elinson 1987; Duboule 1994; Raff 1996
130	Hazkani-Covo, E; Wool, D; Graur, D	Graur, D	N	In search of the vertebrate phylotypic stage: A molecular examination of the developmental hourglass model and von Baer's third law	Y	2005	1552-5007	JOURL OF EXPERIMENTAL ZOOLOGY PART B-MOLECULAR AND DEVELOPMENTAL EVOLUTION	304B(2)	150-158	https://doi.org/10.1002/jez.b.21033	research article	Homo sapiens; Mus musculus	2	1	mammals	89	1	divergence time	interspecific	hourglass						whole genome	embryogenesis	Genes expressed starting at particular developmental stages and genes expressed solely at particular developmental stages showed highest similarity during mid-embryogenesis	yes	von Baer 1828; Seidel 1960; Ballard 1981; Sander 1983; Elinson 1987; Duboule 1994; Raff 1996
131	Schoppmeier, M; Damen, WGM	Damen, Wgm	N	Expression of Pax group III genes suggests a single-segmental periodicity for opisthosomal segment patterning in the spider Cupiennius salei	Y	2005	1520-541X	EVOLUTION & DEVELOPMENT	7(2)	160-169	https://doi.org/10.1111/j.1525-142X.2005.05018.x	research article	Cupiennius salei; Drosophila melanogaster	2	1	arthropods	583	4	divergence time	interspecific		hourglass					Pax group III genes	embryogenesis	Genes involved in body segmentation are highly conserved, but their upstream regulators diverge more. This ls likely due to the fact that the expression of body segmentation genes corresponds with the phylotypic period and their upstream regulators are expressed later.	yes	Sander 1983; Duboule 1994; Raff 1996
131	Schoppmeier, M; Damen, WGM	Damen, Wgm	N	Expression of Pax group III genes suggests a single-segmental periodicity for opisthosomal segment patterning in the spider Cupiennius salei	Y	2005	1520-541X	EVOLUTION & DEVELOPMENT	7(2)	160-169	https://doi.org/10.1111/j.1525-142X.2005.05018.x	research article	Cupiennius salei; Drosophila melanogaster	2	1	arthropods	583	4	divergence time	interspecific				hourglass			Pax group III genes	embryogenesis	Genes involved in body segmentation are highly conserved, but their upstream regulators diverge more. This ls likely due to the fact that the expression of body segmentation genes corresponds with the phylotypic period and their upstream regulators are expressed later.	yes	Sander 1983; Duboule 1994; Raff 1996
133	Poe, S; Wake, MH	Wake, Mh	N	Quantitative tests of general models for the evolution of development	N	2004	0003-0147	AMERICAN TURALIST	164(3)	415-422	https://doi.org/10.1086/422658	research article	vertebrates (14)	14	4	vertebrates	473	3	divergence time	interspecific			no pattern					embryogenesis	None of the classical hypotheses of the existence of a phylotypic period are valid. Rather, more evolutionary change is possible at ontogenetically adjacent events	yes	von Baer 1828; Ballard 1981; Elinson 1987; Duboule 1994; Raff 1996
138	Page, LR	Page, Lr	N	Gastropod ontogenetic torsion: Developmental remnants of an ancient evolutionary change in body plan	N	2003	0022-104X	JOURL OF EXPERIMENTAL ZOOLOGY PART B-MOLECULAR AND DEVELOPMENTAL EVOLUTION	297B(1)	11-26	https://doi.org/10.1002/jez.b.12	research article	Trichotropis cancellata; Haliotis kamtschatkana	2	1	gastropods	489	3	divergence time	interspecific			hourglass					embryogenesis	The ontogenetic torsion stage of development in gastropods represents a novel phylotypic stage	yes	Elinson 1987; Raff 1996
139	Bininda-Emonds, ORP; Jeffery, JE; Richardson, MK	Richardson, Mk	Y	Inverting the hourglass: quantitative evidence against the phylotypic stage in vertebrate development	N	2003	0962-8452	PROCEEDINGS OF THE ROYAL SOCIETY B-BIOLOGICAL SCIENCES	270(1513)	341-346	https://doi.org/10.1098/rspb.2002.2242	research article	vertebrates (28)	28	4	vertebrates	473	3	divergence time	interspecific			inverse hourglass					embryogenesis	highest variation in developmental sequence timing occurs during mid-development	yes	Seidel 1960; Sander 1983; Ballard 1981; Duboule 1994; Raff 1996
144	Younossi-Hartenstein, A; Hartenstein, V	Hartenstein, V	N	The embryonic development of the temnocephalid flatworms Craspedella pedum and Diceratocephala boschmai	N	2001	0302-766X	CELL AND TISSUE RESEARCH	304	295-310	https://doi.org/10.1007/s004410100376	research article	Diceratocephala boschmai; Mesostoma lingua	2	1	flatworms			unresolved	interspecific			hourglass					embryogenesis	Stage 6 of 8 has the most morphological similarity between flatworms	no	none
147	Kranenbarg, S; Muller, M; Gielen, JLW; Verhagen, JHG	Verhagen, Jhg	N	Physical constraints on body size in teleost embryos	N	2000	0022-5193	JOURL OF THEORETICAL BIOLOGY	204(1)	113-133	https://doi.org/10.1006/jtbi.2000.1093	research article	Cyprinus carpio; Clarias gariepinus	2	1	teleosts	142	2	divergence time	interspecific			hourglass					embryogenesis	Results of a model tell that physical constraints in the form of limited oxygen find that it is necessary for a working circulatory system, perhaps contributing to the constraint of the phylotypic period	yes	von baer 1828; Elinson 1987; Duboule 1994
157	Grbic, M; Nagy, LM; Strand, MR	Strand, Mr	N	Development of polyembryonic insects: a major departure from typical insect embryogenesis	N	1998	0949-944X	DEVELOPMENT GENES AND EVOLUTION	208	69-81	https://doi.org/10.1007/s004270050156	research article	Copidosoma floridanum	1		insects			comparative	comparative			hourglass					embryogenesis	C. floridanum diverges morphologically from most insect development for most of its development, but is most similar to drosophilan development in late stages	yes	Raff 1996
160	Broadus, J; Doe, CQ	Doe, Cq	N	Evolution of neuroblast identity: Seven-up and prospero expression reveal homologous and divergent neuroblast fates in Drosophila and Schistocerca	Y	1995	0950-1991	DEVELOPMENT	121	3989-3996	https://pubmed.ncbi.nlm.nih.gov/8575299/	research article	Schistocerca; Drosophila	2	1	insects	738	4	divergence time	interspecific		hourglass					proz, en, seven-up, ftz/Dax	neuroblasts	Early gene expression in neuroblasts, as well as early neuroblast placement, is highly similar between the two insects.	no	none
160	Broadus, J; Doe, CQ	Doe, Cq	N	Evolution of neuroblast identity: Seven-up and prospero expression reveal homologous and divergent neuroblast fates in Drosophila and Schistocerca	Y	1995	0950-1991	DEVELOPMENT	121	3989-3996	https://pubmed.ncbi.nlm.nih.gov/8575299/	research article	Schistocerca; Drosophila	2	1	insects	738	4	divergence time	interspecific			hourglass				proz, en, seven-up, ftz/Dax	neuroblasts	Early gene expression in neuroblasts, as well as early neuroblast placement, is highly similar between the two insects.	no	none
161	Richardson, MK	Richardson, MK	Y	Heterochrony and the phylotypic period	N	1995	0012-1606	DEVELOPMENTAL BIOLOGY	172	412-421	https://doi.org/10.1006/dbio.1995.8041	research article	Squalus acanthias; Neoceratodus forsteri; Necturus maculosus; Xenopys laevis; Lacerta agilis; Gallus gallus; Vanellus cristatus; Sus scroga; Tarsius spectrum; Homo sapiens; Eleutherodactylus; Opossum; House Shrew; Snapping Turtle; Chamaeleon; Rat; Pig; Ambystoma; Calotes; Deer; Lapwing; Alligator; Sphenodon; Glass Snake	24	4	vertebrates	465	3	divergence time	interspecific			no pattern					embryogenesis	Due to heterochronies in timing of morphological events in development, it is more accurate to research moveable "pylotypic periods" rather than the stable "phylotypic stage"	yes	Duboule 1994; Raff 1994
162	GY, LM; CARROLL, S	Carroll, S	N	CONSERVATION OF WINGLESS PATTERNING FUNCTIONS IN THE SHORT-GERM EMBRYOS OF TRIBOLIUM-CASTANEUM	N	1994	0028-0836	TURE	367(6462)	460-463	https://doi.org/10.1038/367460a0	research article	Drosophila melanogaster; Tribolium castaneum	2	1	insects	294	2	divergence time	interspecific	hourglass						wingless	embryogenesis	High sequence similarity between the wingless gene and its beetle homologue precedes morophological similarity during segmentation	yes	Sander 1983

## Sheet: SuppTable2_key
paper type	review, research article, opinion pieces
species included	list the species separated by ;
evolutionary scale	What is the group investigated (amniotes, vertebrates, insects, flies, …)
variation (intra or interspecific or comparative )	Does the paper look at individual variation (intraspecific) or does it quantify variation across species (interspecific) in some way? If the focus is on one species, but a comparison (e.g., sequence evolution, morphological comparison, transcriptomic age), it is referced to as 'comparative'
molecular evolution	hourglass, early conservation, inverse hourglass, late conservation, or not determined. NA of data of that type is not included
gene expression
regulatory
genomic/proteomic
omics scale	Did they include the whole genome or a subset (sometimes papers look at "key developmental genes")
description	summary of main findings
classic papers cited	Which of the following classic papers were cited:
	Karl Ernst von Baer, Über Entwickelungsgeschichte der Thiere. Beobachtung und Reflexion, 2 vols. Königsberg 1828/1837.
	Friedrich Seidel, Körpergrundgestalt und Organbildung, De Gruyter 1953 (reprint 2019)
	Klaus Sander, The evolution of patterning mechanisms: gleanings from insect embryogenesis and spermatogenesis, in: Brian C. Goodwin, Nigel Holder, Christopher Craig Wylie (Hg.), Development and evolution, Cambridge 1983, 137-159.
	Denis Duboule, Temporal colinearity and the phylotypic progression: a basis for the stability of a vertebrate Bauplan and the evolution of morphologies through heterochrony, in: Development 1994 (Supplement), 135-142.
	Rudolph A. Raff, Developmental mechanisms in the evolution of animal form: origins and evolvability of body plans, in: Stefan Bengston (ed.), Early life on earth, New York 1994, 489-500.
	Rudolph A. Raff, The shape of life. Genes, development, and the evolution of animal form, Chicago 1996.
	Elinson RP (1987) Changes in developmental patterns: embryos of amphibians with large eggs. In: Raff RA, Raff EC (eds) Development as an evolutionary process. Liss, New York, pp 1–21
	Seidel, F. Körpergrundgestalt und Keimstruktur. Eine Erörterung über die Grundlagen der vergleichenden und experimentellen Embryologie und deren Gültigkeit bei phylogenetischen Überlegungen. Zool. Anz. 164, 245--305 (1960).
	Ballard, W. B. (1981). Morphogenetic movements and fate maps of vertebrates. Am. Zool. 21, 391–399
	Ballard W. W. (1976) Problems of Gastrulation: Real and Verbal. BioScience 26:36-39
