# Supplementary material for: Comparative Transcriptomics Reveals Distinct Patterns of Gene Expression Conservation through Vertebrate Embryogenesis
Source: Genome Biol Evol. 2021 Jul 10;13(8):evab160. doi: 10.1093/gbe/evab160 (PMC8358226; doi:10.1093/gbe/evab160)
Supplement: evab160_Supplementary_Data [file evab160_supplementary_data.zip › SuppTable5and6_Microarray_RNA_StagesClusters_revision.xlsx]

## Sheet: SuppTable5_Microarray
Species	Microarray Platform	Cluster	Stage	Replicates	Description	Accession	Series Accession
D. rerio	Affymetrix GeneChip	1	6 hpf	2	Gastrula; 50% epiboly; embryonic shield visible from animal pole	Danio rerio Tuebingen wildtype_6h	E-TABM-33
			8 hpf	2	Gastrula; Dorsal side distincly thicker; epiblast; hypoblast, evacuation zone visible	Danio rerio Tuebingen wildtype_8h	E-TABM-33
			9 hpf	2	Gastrula; Brain rudiment thickened; notochord rudiment distinct from segmental plate	Danio rerio Tuebingen wildtype_9h	E-TABM-33
			10 hpf	2	Gastrula; 100% epiboly; Tail bud prominent notochord rudiment distinct from neural keel; early polster; midsaggital groove in anterior neural keel	Danio rerio Tuebingen wildtype_10h	E-TABM-33
		2	11.7 hpf	2	Segmentation; Polster prominent; optic vesicle; Kupffer's vesicle	Danio rerio Tuebingen wildtype_11.7h	E-TABM-33
			16 hpf	2	Segmentation; otic placode; brain neuromeres; v-shaped trunk somites; YA barely forming	Danio rerio Tuebingen wildtype_14d	E-TABM-33
		3	24 hpf	2	early pigmentation in retina and skin; median fin fold; red blood cells on yolk; heartbeat	Danio rerio Tuebingen wildtype_24h	E-TABM-33
			32 hpf	2	early touch reflex; reduce spontaneous movements; retina pigmented; dorsal stripe extends to somite 12; weak circulation; shallow pectoral fin buds	Danio rerio Tuebingen wildtype_32h	E-TABM-33
		4	48 hpf	2	Long-pec; YE beginning to taper; PF pointed; dorsal and ventral stripes meet at tail; 6 melanophores in lateral stripe; iridophores plentiful on retina; distinct yellow cast to head; NO: circulation in 2-4 aortic arches and in segmental vessels; olfactory cilia beating; semicircular canals; neuromasts	Danio rerio Tuebingen wildtype_48h	E-TABM-33
		5	96 hpf	2	Larvae	Danio rerio Tuebingen wildtype_4d	E-TABM-33
G. gallus	Affymetrix GeneChip	1	HH 1	2	Pre-streak; embryonic shield visible	Chicken_HH1	E-MTAB-366
			HH 2	2	Initial streak; primitive streak first appears as a short, conical thickening at the posterior border of the pellucid area	Chicken_HH2	E-MTAB-366
		2	HH 4	2	Definitive streak; primitive streak has reached its maximum length; primitive groove, primitive pit, and Hensen's node present	Chicken_HH4	E-MTAB-366
			HH 6	2	Head fold; definite fold of the blastoderm anterior to the notochord marks anterior end; No somites lateral to notochord	Chicken_HH6	E-MTAB-366
			HH 8	2	4 somites; neural folds meet at level of mid-brain; blood islands present in posterior half of blastoderm	Chicken_HH8	E-MTAB-366
			HH 9	2	7 somites; primary optic vesicles present; paired primordia of heart begins to fuse	Chicken_HH9	E-MTAB-366
		3	HH 11	2	13 somites; 5 neuromeres of hindbrain; optic vesicles constricted at base; heart bent to the right	Chicken_HH11	E-MTAB-366
			HH 14	2	22 somites; trunk flexure; visceral arches I and II and clefts 1 and 2 are distinct; primary optic vesicle invaginates	Chicken_HH14	E-MTAB-366
			HH 16	2	26-28 somites; wing bud; posterior amniotic fold	Chicken_HH16	E-MTAB-366
		4	HH 19	2	37-40 somites extending to tail; maxillary process	Chicken_HH19	E-MTAB-366
			HH 24	2	Toe plate develoment	Chicken_HH24	E-MTAB-366
			HH 27	2	Beak development	Chicken_HH27	E-MTAB-366
		5	HH 32	2	Anterior tip of mandible has reached beak	Chicken_HH32	E-MTAB-366
			HH 34	2	Nicticating membrane	Chicken_HH34	E-MTAB-366
			HH 38	2	Length of 3rd toe = 8.4 +- 0.3 mm; length of beak = 3.1 mm	Chicken_HH38	E-MTAB-366
M. musculus	Affymetrix GeneChip	1	TS 1	3	Fertilization	GSM980894	GSE39897
						GSM980895	GSE39897
						GSM980896	GSE39897
		2	TS 9	3	Advanced endometrial reaction; first evidence of embryonic axis; distinction between embryonic and extra-embryonic ectoderm; ectoplacental cone further invaded by maternal blood; original lumen of the uterine crypt disappeared; late in this sttage gastrulation begins; pre-streak to early streak	GSM980897	GSE39897
						GSM980898	GSE39897
						GSM980899	GSE39897
			TS 11	6	Neural plate development; presomite	GSM980900	GSE39897
						GSM980901	GSE39897
						GSM980902	GSE39897
						E-MTAB-368	E-MTAB-368
		3	TS 13	6	Turning stage; 6-8 to 14-16 somites; first brachial arch has maxillary and mandibular components but maxillary process not yet visible; second brachial arch; regionalization of heart; closing of neural tube	GSM980903	GSE39897
						GSM980904	GSE39897
						GSM980905	GSE39897
						E-MTAB-368	E-MTAB-368
			TS 15	3	Closure of neuropore; hind limb and tail bud formation; nasal processes begin to form; posterior neuropore begins to close	E-MTAB-368	E-MTAB-368
			TS 16	3	N/A	GSM980906	GSE39897
						GSM980907	GSE39897
						GSM980908	GSE39897
			TS 17	3	Deepening lens pit; first appearance of umbelical cord hernia	E-MTAB-368	E-MTAB-368
		4	TS 19	3	Closure of lens vesicles; rapid brain growth; nasal pits form; palatal shelves protrude from bilateral maxillary process; sexual differentiation	GSM980909	GSE39897
						GSM980910	GSE39897
						GSM980911	GSE39897
			TS 20	2	Early fingers; foot distinguishable from leg; pigmentation of retina; tongue and brain vesicles visible	E-MTAB-368	E-MTAB-368
			TS 21	3	Elbow and wrists identifiable; five rows of vibrissae visible;	GSM980912	GSE39897
						GSM980913	GSE39897
						GSM980914	GSE39897
			TS 22	5	Fingers separate; hair follicles develop in pectoral, pelvix, and trunk regions	GSM980915	GSE39897
						GSM980916	GSE39897
						GSM980917	GSE39897
						E-MTAB-368	E-MTAB-368
			TS 23	3	Toes separate; hair follicles develop in the cephalic region; pinna covers > half external auditory meatus; eyelids are open	GSM980918	GSE39897
						GSM980919	GSE39897
						GSM980920	GSE39897
		5	TS 24	2	Reposition of umbellical hernia; nail primordia visible; increase in size of peritoneal sac;	E-MTAB-368	E-MTAB-368
			TS 25	3	Wrinkled skin; eyes fused; whiskers visible; fingers and toes have become parallel; umbellical hernia disappeared	GSM980921	GSE39897
						GSM980922	GSE39897
						GSM980923	GSE39897
			TS 26	2	Longer whiskers; thicker skin; larger pinna; eyes barely visible through closed lids	E-MTAB-368	E-MTAB-368
			TS 27	3	N/A	GSM980924	GSE39897
						GSM980925	GSE39897
						GSM980926	GSE39897
X. laevis	Agilent Single-channel Gene Expression Microarray	1	NF 2	3	Cleavage; 2-cell	GSM673059	GSE27227
						GSM673090	GSE27227
						GSM673091	GSE27227
			NF 8	3	Early blastula	GSM673060	GSE27227
						GSM673086	GSE27227
						GSM673095	GSE27227
			NF 9	3	Blastula; border more distinct between anterior and posterior	GSM673061	GSE27227
						GSM673082	GSE27227
						GSM673099	GSE27227
			NF 10	3	Gastrula;First indication of blastopore	GSM673062	GSE27227
						GSM673078	GSE27227
						GSM673103	GSE27227
		2	NF 12	3	Gastrula; Pigmented lines of future median groove and neural plate; yolk plug small and ovoid; yolk diameter 1/4 of egg diameter; pigmented fields eminating from yolk plug; yolf plug circular	GSM673063	GSE27227
						GSM673089	GSE27227
						GSM673092	GSE27227
			NF 13	3	Neurula; Beginnngs of neural plate visible; nerual plate clearly delineated	GSM673064	GSE27227
						GSM673085	GSE27227
						GSM673096	GSE27227
			NF 14	3	Neurula; neurual grooves elevated and more distinct	GSM673065	GSE27227
						GSM673081	GSE27227
						GSM673100	GSE27227
		3	NF 16	3	Neurula; anterior part of neural part rectangular	GSM673066	GSE27227
						GSM673077	GSE27227
						GSM673104	GSE27227
			NF 18	3	Neurula; anterior portion of neural plate club-shaped; parallel folds adjacent but not touching	GSM673067	GSE27227
						GSM673088	GSE27227
						GSM673093	GSE27227
			NF 20	3	Neurula; two eye anlagen begins to show through; neural folds fused; lateral outline becoming flat	GSM673068	GSE27227
						GSM673084	GSE27227
						GSM673097	GSE27227
			NF 23	3	Early tailbud; eyes protrude; initial groove between jaw and gill dorsolateral; anal opening displaced ventrally; lateral outline slightly concave	GSM673069	GSE27227
						GSM673080	GSE27227
						GSM673101	GSE27227
			NF 25	3	Eye protruding same or futher than gill; gill grooved; pigment spot indicating invagination of ear vesicle	GSM673070	GSE27227
						GSM673076	GSE27227
						GSM673105	GSE27227
		4	NF 30	3	Late tailbud; Fin transparent throughout entire length; tailbud distinct	GSM673071	GSE27227
						GSM673087	GSE27227
						GSM673094	GSE27227
			NF 33	3	tailbud length twice its breadth; dorsal eye darker than ventral; melanophores appearing	GSM673072	GSE27227
						GSM673083	GSE27227
						GSM673098	GSE27227
		5	NF 40	4	proctodeum at 90 degrees	GSM673074	GSE27227
						GSM673075	GSE27227
						GSM673102	GSE27227
						GSM673073	GSE27227
X. tropicalis	Agilent Single-channel Gene Expression Microarray	1	NF 2	3	Cleavage; 2-cell	GSM673124	GSE27227
						GSM673148	GSE27227
						GSM673166	GSE27227
			NF 8	4	Early blastula	GSM673123	GSE27227
						GSM673136	GSE27227
						GSM673138	GSE27227
						GSM673160	GSE27227
			NF 9	3	Blastula; border more distinct between anterior and posterior	GSM673120	GSE27227
						GSM673144	GSE27227
						GSM673161	GSE27227
			NF 10	3	Gastrula;First indication of blastopore	GSM673133	GSE27227
						GSM673147	GSE27227
						GSM673155	GSE27227
		2	NF 12	3	Gastrula; Pigmented lines of future median groove and neural plate; yolk plug small and ovoid; yolk diameter 1/4 of egg diameter; pigmented fields eminating from yolk plug; yolf plug circular	GSM673125	GSE27227
						GSM673149	GSE27227
						GSM673165	GSE27227
			NF 13	3	Neurula; Beginnngs of neural plate visible; nerual plate clearly delineated	GSM673131	GSE27227
						GSM673150	GSE27227
						GSM673164	GSE27227
		3	NF 14	3	Neurula; neurual grooves elevated and more distinct	GSM673130	GSE27227
						GSM673151	GSE27227
						GSM673162	GSE27227
			NF 16	3	Neurula; anterior part of neural part rectangular	GSM673122	GSE27227
						GSM673137	GSE27227
						GSM673156	GSE27227
			NF 18	4	Neurula; anterior portion of neural plate club-shaped; parallel folds adjacent but not touching	GSM673129	GSE27227
						GSM673141	GSE27227
						GSM673153	GSE27227
			NF 20	3	Neurula; two eye anlagen begins to show through; neural folds fused; lateral outline becoming flat	GSM673128	GSE27227
						GSM673152	GSE27227
						GSM673158	GSE27227
		4	NF 23	4	Early tailbud; eyes protrude; initial groove between jaw and gill dorsolateral; anal opening displaced ventrally; lateral outline slightly concave	GSM673121	GSE27227
						GSM673142	GSE27227
						GSM673157	GSE27227
			NF 25	3	Eye protruding same or futher than gill; gill grooved; pigment spot indicating invagination of ear vesicle	GSM673127	GSE27227
						GSM673140	GSE27227
						GSM673159	GSE27227
			NF 30	3	Late tailbud; Fin transparent throughout entire length; tailbud distinct	GSM673126	GSE27227
						GSM673143	GSE27227
						GSM673154	GSE27227
			NF 33	3	tailbud length twice its breadth; dorsal eye darker than ventral; melanophores appearing	GSM673132	GSE27227
						GSM673146	GSE27227
						GSM673163	GSE27227
		5	NF 40	2	proctodeum at 90 degrees	GSM673134	GSE27227
						GSM673145	GSE27227

## Sheet: SuppTable6_RNA-seq
Species	RNA-seq Platform	Cluster	Stage	Replicates	Description	Accession	Series Accession
D. rerio	SOLiD	1	2 hpf	1	Cleavage; 68-cell; 3 regular tier of blastomeres	GSM1112155	GSE45706
			3.6 hpf	1	Blastula; Oblong-sphere; Flattening produces an elliptical shape	GSM1112156	GSE45706
		2	5.25 hpf	1	Gastrula; 50% epiboly; Blastoderm remains uniform in thickness	GSM1112157	GSE45706
		3	16.5-17.5 hpf	1	Segmentation; 15-somite; otic placode; brain neuromeres, v-shaped trunk somites	GSM1112158	GSE45706
		4	36 hpf	1	Pharyngula; Prim-25; early motility; tail pigmentation and ventral stripe filling out; strong circulation; single aortic arch pair, caudal artery is 3/4 of the way to the end of the tail; circulation in aortic arch I	GSM1112159	GSE45706
			48 hpf	1	Long-pec; YE beginning to taper; PF pointed; dorsal and ventral stripes meet at tail; 6 melanophores in lateral stripe; iridophores plentiful on retina; distinct yellow cast to head; NO: circulation in 2-4 aortic arches and in segmental vessels; olfactory cilia beating; semicircular canals; neuromasts	GSM1112160	GSE45706
			60 hpf	2	Pec-fin; up to 10 melanophores in lateral stripe; iridophore retinal ring fills out and iridophores in dorsal stripe	GSM1112161	GSE45706
		5	72 hpf	1	Wide, open protruding-mouth; iridophores in yolk stripe and covering half of eye	GSM1112162	GSE45706
G. gallus	Illumina HiSeq	1	PS	2	Definitive streak; primitive streak has reached its maximum length; primitive groove, primitive pit, and Hensen's node present	DRX001555; DRX001556	DRP000595
			HH 6	2	Head fold; definite fold of the blastoderm anterior to the notochord marks anterior end; No somites lateral to notochord	DRX001557; DRX001558	DRP000595
		2	HH 11	2	13 somites; 5 neuromeres of hindbrain; optic vesicles constricted at base; heart bent to the right	DRX001559; DRX001560	DRP000595
			HH 14	2	22 somites; trunk flexure; visceral arches I and II and clefts 1 and 2 are distinct; primary optic vesicle invaginates	DRX001561; DRX001562	DRP000595
		3	HH 16	2	26-28 somites; wing bud; posterior amniotic fold	DRX001563; DRX001564	DRP000595
			HH 19	2	37-40 somites extending to tail; maillary process	DRX001565; DRX001566	DRP000595
		4	HH 28	2	3 digits; 4 toes	DRX001567; DRX001568	DRP000595
		5	HH 38	2	Length of 3rd toe = 8.4 +- 0.3 mm; length of beak = 3.1 mm	DRX001569; DRX001570	DRP000595
P. sinensis	Illumina HiSeq	1	Gastrula	2	Gastrula	DRX001537; DRX001538	DRP000595
			Neurula	2	Neurula	DRX001539; DRX001540	DRP000595
		2	TK 7	2	7 somites; optic vessicle; heart primordium; anterior neuropore	DRX001541; DRX001542	DRP000595
			TK 9	2	14 somites; mandibular arch; first pharyngeal cleft & second pharyngeal groove; lens placode visible; small tail process	DRX001543; DRX001544	DRP000595
			TK 11	2	27 somites; fourth pharyngeal arch distinct; 1st-3rd pharyngeal clefts open; nasal pit deepened; tail prominent	DRX001545; DRX001546	DRP000595
		3	TK 13	2	Entire retina pigmented; maxillary process extends anteriorly beyond choroid fissure; third pharyngeal arch covered with hyoid arch laterally; 5th groove recognized; limbs longer than they are wide	DRX001547; DRX001548	DRP000595
			TK 15	2	Neck has become flat; nostril formed; mandibular process has fused with its counterpart	DRX001549; DRX001550	DRP000595
		4	TK 17	2	10-13 scleral palpillae visible on eye; iris distinct; dorsal extension of eyelid; carapace protrudes beyond root of tail	DRX001551; DRX001552	DRP000595
		5	TK 23	2	Caruncle starts to fuse to upper beak; head strip clear; lips sparsely pigmented; cutaneous palpillae distinct on carapace; limbs darkly pigmented	DRX001553; DRX001554	DRP000595
X. tropicalis	Illumina HiSeq	1	NF 2	1	Cleavage; 2-cell	GSM919938	GSE37452
			NF 3	1	Cleavage; 4-cell	GSM919939	GSE37452
			NF 4	1	Cleavage; 8-cell	GSM919940	GSE37452
			NF 5	1	Cleavage; 16-cell	GSM919941	GSE37452
			NF 6	1	Cleavage; 32-cell	GSM919942	GSE37452
			NF 8	1	Early blastula	GSM919943	GSE37452
			NF 9	2	Blastula; border more distinct between anterior and posterior	GSM919922	GSE37452
						GSM919944	GSE37452
		2	NF 10	2	Gastrula;First indication of blastopore	GSM919923	GSE37452
						GSM919945	GSE37452
		3	NF 11-12	3	Mid- to late-gastrula;diameter of future yolk greater than 2/5 to 1/4 diameter of egg; pigmented fields eminating from yolk plug; pigmented lines of future median griive and neural plate	GSM919924	GSE37452
						GSM919925	GSE37452
						GSM919946	GSE37452
			NF 13-14	2	Early neurula; beginnings of neural plate visible and clearly delineated	GSM919947	GSE37452
						GSM919948	GSE37452
		4	NF 15	1	Neurala; neural folds distinct; anterior neural plate rounded; sharp inner ridge of neural ridge forms	GSM919926	GSE37452
			NF 16-18	2	Neurula; neural tube; neural plate squared to club-shaped, neural folds adjacent but not touching	GSM919927	GSE37452
			NF 16-18			GSM919949	GSE37452
			NF 19	3	Neurula; neural folds touching	GSM919928	GSE37452
						GSM919929	GSE37452
						GSM919950	GSE37452
			NF 20-21	2	Neurula; eyes begin to show; neural folds fused; neural tube closed; eye vesicles become visible; delimitation of frontal field with pigmented lines	GSM919930	GSE37452
						GSM919951	GSE37452
			NF 22-23	2	Early Tailbud; distinct eye protrusion; initial groove between jaw and gill, lateral and ventral outline concave, anal opening displaced ventrally	GSM919931	GSE37452
						GSM919952	GSE37452
			NF 24-26	3	Early tailbud; eyes and gills projects further; gills become grooved; pigmentation and development of ear vesicles	GSM919932	GSE37452
						GSM919953	GSE37452
						GSM919954	GSE37452
			NF 28	1	Early tailbud; Development of fins	GSM919933	GSE37452
						GSM919955	GSE37452
		5	NF 31-32	2	tail bud has equal ratio of length to width; eye is horseshoe shaped	GSM919934	GSE37452
						GSM919956	GSE37452
			NF 33-34	2	tailbud length twice its breadth; dorsal eye darker than ventral; melanophores appearing	GSM919935	GSE37452
						GSM919957	GSE37452
			NF 38-39	1	melanophores spread over tail and around nasal pits; proctodeum straight at obtuse angle	GSM919958	GSE37452
			NF 40	2	proctodeum at 90 degrees	GSM919936	GSE37452
						GSM919959	GSE37452
			NF 41-42	2	proctodeum conical; left anterior and right posterior furrows in yolk mass	GSM919937	GSE37452
						GSM919960	GSE37452
			NF 44-45	1	development of intestines	GSM919961	GSE37452
