# Supplementary material for: Comparative Transcriptomics Reveals Distinct Patterns of Gene Expression Conservation through Vertebrate Embryogenesis
Source: Genome Biol Evol. 2021 Jul 10;13(8):evab160. doi: 10.1093/gbe/evab160 (PMC8358226; doi:10.1093/gbe/evab160)
Supplement: evab160_Supplementary_Data [file evab160_supplementary_data.zip › SuppTable9_IndexConservationPatternAssignments.xlsx]

## Sheet: microarray conservation indices
conservation pattern	cluster1	cluster2	cluster3	cluster4	cluster5
early conservation	-1	-1	-1	-1	0
early conservation	-1	-1	-1	-1	1
early conservation	-1	-1	-1	0	0
early conservation	-1	-1	-1	0	1
early conservation	-1	-1	-1	1	1
early conservation	-1	-1	0	0	0
early conservation	-1	-1	0	0	1
early conservation	-1	-1	0	1	1
early conservation	-1	-1	1	1	1
early conservation	-1	0	0	0	0
early conservation	-1	0	0	0	1
early conservation	-1	0	0	1	1
early conservation	-1	0	1	1	1
early conservation	-1	1	1	1	1
early conservation	0	0	0	0	1
early conservation	0	0	0	1	1
early conservation	0	0	1	1	1
early conservation	0	1	1	1	1
hourglass	0	-1	-1	-1	0
hourglass	0	-1	-1	-1	1
hourglass	0	-1	-1	0	0
hourglass	0	-1	-1	0	1
hourglass	0	-1	-1	1	1
hourglass	0	-1	0	0	0
hourglass	0	-1	0	0	1
hourglass	0	-1	0	1	1
hourglass	0	-1	1	1	1
hourglass	0	0	-1	-1	0
hourglass	0	0	-1	-1	1
hourglass	0	0	-1	0	0
hourglass	0	0	-1	0	1
hourglass	0	0	-1	1	1
hourglass	1	-1	-1	-1	0
hourglass	1	-1	-1	-1	1
hourglass	1	-1	-1	0	0
hourglass	1	-1	-1	0	1
hourglass	1	-1	-1	1	1
hourglass	1	-1	0	0	0
hourglass	1	-1	0	0	1
hourglass	1	-1	0	1	1
hourglass	1	-1	1	1	1
hourglass	1	0	-1	-1	0
hourglass	1	0	-1	-1	1
hourglass	1	0	-1	0	0
hourglass	1	0	-1	0	1
hourglass	1	0	-1	1	1
hourglass	1	0	0	0	1
hourglass	1	0	0	1	1
hourglass	1	0	1	1	1
hourglass	1	1	-1	-1	0
hourglass	1	1	-1	-1	1
hourglass	1	1	-1	0	0
hourglass	1	1	-1	0	1
hourglass	1	1	-1	1	1
hourglass	1	1	0	0	1
hourglass	1	1	0	1	1
inverse hourglass	-1	-1	0	-1	-1
inverse hourglass	-1	-1	0	0	-1
inverse hourglass	-1	-1	1	-1	-1
inverse hourglass	-1	-1	1	0	-1
inverse hourglass	-1	-1	1	0	0
inverse hourglass	-1	-1	1	1	-1
inverse hourglass	-1	-1	1	1	0
inverse hourglass	-1	0	-1	-1	-1
inverse hourglass	-1	0	0	-1	-1
inverse hourglass	-1	0	0	0	-1
inverse hourglass	-1	0	1	-1	-1
inverse hourglass	-1	0	1	0	-1
inverse hourglass	-1	0	1	0	0
inverse hourglass	-1	0	1	1	-1
inverse hourglass	-1	0	1	1	0
inverse hourglass	-1	1	-1	-1	-1
inverse hourglass	-1	1	0	-1	-1
inverse hourglass	-1	1	0	0	-1
inverse hourglass	-1	1	0	0	0
inverse hourglass	-1	1	1	-1	-1
inverse hourglass	-1	1	1	0	-1
inverse hourglass	-1	1	1	0	0
inverse hourglass	-1	1	1	1	-1
inverse hourglass	-1	1	1	1	0
inverse hourglass	0	0	1	-1	-1
inverse hourglass	0	0	1	0	-1
inverse hourglass	0	0	1	0	0
inverse hourglass	0	0	1	1	-1
inverse hourglass	0	0	1	1	0
inverse hourglass	0	1	-1	-1	-1
inverse hourglass	0	1	0	-1	-1
inverse hourglass	0	1	0	0	-1
inverse hourglass	0	1	0	0	0
inverse hourglass	0	1	1	-1	-1
inverse hourglass	0	1	1	0	-1
inverse hourglass	0	1	1	0	0
inverse hourglass	0	1	1	1	-1
inverse hourglass	0	1	1	1	0
late conservation	0	-1	-1	-1	-1
late conservation	0	0	-1	-1	-1
late conservation	0	0	0	-1	-1
late conservation	0	0	0	0	-1
late conservation	1	-1	-1	-1	-1
late conservation	1	0	-1	-1	-1
late conservation	1	0	0	-1	-1
late conservation	1	0	0	0	-1
late conservation	1	0	0	0	0
late conservation	1	1	-1	-1	-1
late conservation	1	1	0	-1	-1
late conservation	1	1	0	0	-1
late conservation	1	1	0	0	0
late conservation	1	1	1	-1	-1
late conservation	1	1	1	0	-1
late conservation	1	1	1	0	0
late conservation	1	1	1	1	-1
late conservation	1	1	1	1	0
no relationship	-1	-1	-1	-1	-1
no relationship	-1	-1	-1	0	-1
no relationship	-1	-1	-1	1	-1
no relationship	-1	-1	-1	1	0
no relationship	-1	-1	0	-1	0
no relationship	-1	-1	0	-1	1
no relationship	-1	-1	0	1	-1
no relationship	-1	-1	0	1	0
no relationship	-1	-1	1	-1	0
no relationship	-1	-1	1	-1	1
no relationship	-1	-1	1	0	1
no relationship	-1	0	-1	-1	0
no relationship	-1	0	-1	-1	1
no relationship	-1	0	-1	0	-1
no relationship	-1	0	-1	0	0
no relationship	-1	0	-1	0	1
no relationship	-1	0	-1	1	-1
no relationship	-1	0	-1	1	0
no relationship	-1	0	-1	1	1
no relationship	-1	0	0	-1	0
no relationship	-1	0	0	-1	1
no relationship	-1	0	0	1	-1
no relationship	-1	0	0	1	0
no relationship	-1	0	1	-1	0
no relationship	-1	0	1	-1	1
no relationship	-1	0	1	0	1
no relationship	-1	1	-1	-1	0
no relationship	-1	1	-1	-1	1
no relationship	-1	1	-1	0	-1
no relationship	-1	1	-1	0	0
no relationship	-1	1	-1	0	1
no relationship	-1	1	-1	1	-1
no relationship	-1	1	-1	1	0
no relationship	-1	1	-1	1	1
no relationship	-1	1	0	-1	0
no relationship	-1	1	0	-1	1
no relationship	-1	1	0	0	1
no relationship	-1	1	0	1	-1
no relationship	-1	1	0	1	0
no relationship	-1	1	0	1	1
no relationship	-1	1	1	-1	0
no relationship	-1	1	1	-1	1
no relationship	-1	1	1	0	1
no relationship	0	-1	-1	0	-1
no relationship	0	-1	-1	1	-1
no relationship	0	-1	-1	1	0
no relationship	0	-1	0	-1	-1
no relationship	0	-1	0	-1	0
no relationship	0	-1	0	-1	1
no relationship	0	-1	0	0	-1
no relationship	0	-1	0	1	-1
no relationship	0	-1	0	1	0
no relationship	0	-1	1	-1	-1
no relationship	0	-1	1	-1	0
no relationship	0	-1	1	-1	1
no relationship	0	-1	1	0	-1
no relationship	0	-1	1	0	0
no relationship	0	-1	1	0	1
no relationship	0	-1	1	1	-1
no relationship	0	-1	1	1	0
no relationship	0	0	-1	0	-1
no relationship	0	0	-1	1	-1
no relationship	0	0	-1	1	0
no relationship	0	0	0	-1	0
no relationship	0	0	0	-1	1
no relationship	0	0	0	0	0
no relationship	0	0	0	1	-1
no relationship	0	0	0	1	0
no relationship	0	0	1	-1	0
no relationship	0	0	1	-1	1
no relationship	0	0	1	0	1
no relationship	0	1	-1	-1	0
no relationship	0	1	-1	-1	1
no relationship	0	1	-1	0	-1
no relationship	0	1	-1	0	0
no relationship	0	1	-1	0	1
no relationship	0	1	-1	1	-1
no relationship	0	1	-1	1	0
no relationship	0	1	-1	1	1
no relationship	0	1	0	-1	0
no relationship	0	1	0	-1	1
no relationship	0	1	0	0	1
no relationship	0	1	0	1	-1
no relationship	0	1	0	1	0
no relationship	0	1	0	1	1
no relationship	0	1	1	-1	0
no relationship	0	1	1	-1	1
no relationship	0	1	1	0	1
no relationship	1	-1	-1	0	-1
no relationship	1	-1	-1	1	-1
no relationship	1	-1	-1	1	0
no relationship	1	-1	0	-1	-1
no relationship	1	-1	0	-1	0
no relationship	1	-1	0	-1	1
no relationship	1	-1	0	0	-1
no relationship	1	-1	0	1	-1
no relationship	1	-1	0	1	0
no relationship	1	-1	1	-1	-1
no relationship	1	-1	1	-1	0
no relationship	1	-1	1	-1	1
no relationship	1	-1	1	0	-1
no relationship	1	-1	1	0	0
no relationship	1	-1	1	0	1
no relationship	1	-1	1	1	-1
no relationship	1	-1	1	1	0
no relationship	1	0	-1	0	-1
no relationship	1	0	-1	1	-1
no relationship	1	0	-1	1	0
no relationship	1	0	0	-1	0
no relationship	1	0	0	-1	1
no relationship	1	0	0	1	-1
no relationship	1	0	0	1	0
no relationship	1	0	1	-1	-1
no relationship	1	0	1	-1	0
no relationship	1	0	1	-1	1
no relationship	1	0	1	0	-1
no relationship	1	0	1	0	0
no relationship	1	0	1	0	1
no relationship	1	0	1	1	-1
no relationship	1	0	1	1	0
no relationship	1	1	-1	0	-1
no relationship	1	1	-1	1	-1
no relationship	1	1	-1	1	0
no relationship	1	1	0	-1	0
no relationship	1	1	0	-1	1
no relationship	1	1	0	1	-1
no relationship	1	1	0	1	0
no relationship	1	1	1	-1	0
no relationship	1	1	1	-1	1
no relationship	1	1	1	0	1
no relationship	1	1	1	1	1
